# Supplementary material for: Precision comparison of intensity ratios and area ratios in spectral analysis
Source: Sci Rep. 2024 Oct 15;14:22898. doi: 10.1038/s41598-024-71653-3 (PMC11480322; doi:10.1038/s41598-024-71653-3)
Supplement: Supplementary file 1 — Supplementary Information 1. [file 41598_2024_71653_MOESM1_ESM.xlsx]

## Sheet: Table S1
Table S1 List of spectral characteristics extracted from a total of 8100 spectra generated by Monte Carlo simulations.
		Input parameter								Estimated parameter value
Data#		Δx	ωw	ωs	Γw	Γs	Iw	Is		ωw	Γw	Iw	Aw	ωs	Γs	Is	As
		cm-1/pixel	cm-1	cm-1	cm-1	cm-1	e-	e-		cm-1	cm-1	e-	e-*cm-1	cm-1	cm-1	e-	e-*cm-1
1		0.05	1000	3000	0.5	0.5	100	1000		1000	0.4892	98.4696	51.274	3000	0.4977	1014.97	537.73
2		0.05	1000	3000	0.5	0.5	100	1000		999.993	0.5086	93.4013	50.5686	3000	0.5007	1024.87	546.208
3		0.05	1000	3000	0.5	0.5	100	1000		999.998	0.5051	96.6842	51.9836	3000	0.4945	996.416	524.515
4		0.05	1000	3000	0.5	0.5	100	1000		1000	0.5042	92.2872	49.532	3000	0.5017	1004.11	536.232
5		0.05	1000	3000	0.5	0.5	100	1000		999.986	0.5047	105.702	56.7913	3000	0.501	991.658	528.841
6		0.05	1000	3000	0.5	0.5	100	1000		1000	0.5077	99.4439	53.7464	3000	0.5007	992.736	529.096
7		0.05	1000	3000	0.5	0.5	100	1000		1000.01	0.5029	97.8838	52.3988	3000	0.4987	1011.99	537.225
8		0.05	1000	3000	0.5	0.5	100	1000		999.998	0.4753	98.5758	49.8699	3000	0.5051	989.254	531.871
9		0.05	1000	3000	0.5	0.5	100	1000		1000	0.4851	106.394	54.9339	3000	0.4983	998.293	529.483
10		0.05	1000	3000	0.5	0.5	100	1000		999.996	0.5402	93.9051	53.995	3000	0.4937	1004.3	527.807
11		0.05	1000	3000	0.5	0.5	100	1000		1000	0.497	99.8802	52.8444	3000	0.4994	1014.84	539.495
12		0.05	1000	3000	0.5	0.5	100	1000		999.987	0.4897	98.7281	51.4649	3000	0.497	994.055	525.926
13		0.05	1000	3000	0.5	0.5	100	1000		1000	0.5082	99.5361	53.8469	3000.01	0.4991	1009.31	536.249
14		0.05	1000	3000	0.5	0.5	100	1000		1000.01	0.4856	99.6892	51.5349	3000	0.4853	1018.62	526.152
15		0.05	1000	3000	0.5	0.5	100	1000		999.996	0.4961	95.3159	50.3324	3000	0.5031	986.566	528.354
16		0.05	1000	3000	0.5	0.5	100	1000		1000.01	0.4828	107.914	55.4624	3000	0.502	1008.15	538.696
17		0.05	1000	3000	0.5	0.5	100	1000		1000.02	0.5037	97.4546	52.2561	3000	0.5002	1001.04	532.952
18		0.05	1000	3000	0.5	0.5	100	1000		1000	0.5264	91.8222	51.4539	3000	0.5064	991.175	534.303
19		0.05	1000	3000	0.5	0.5	100	1000		1000.01	0.4702	106.849	53.4746	3000	0.4954	1001.4	528.082
20		0.05	1000	3000	0.5	0.5	100	1000		999.999	0.476	102.404	51.8847	3000	0.4981	1007.33	534.056
21		0.05	1000	3000	0.5	0.5	100	1000		999.993	0.5159	100.774	55.3423	3000	0.5115	978.471	532.74
22		0.05	1000	3000	0.5	0.5	100	1000		1000.01	0.4967	99.6492	52.683	3000	0.5026	990.241	529.785
23		0.05	1000	3000	0.5	0.5	100	1000		999.997	0.481	106.357	54.4516	3000	0.4935	1019.44	535.519
24		0.05	1000	3000	0.5	0.5	100	1000		999.998	0.496	97.2876	51.3691	3000	0.4968	991.884	524.506
25		0.05	1000	3000	0.5	0.5	100	1000		999.993	0.512	103.443	56.3747	3000	0.5173	960.363	528.831
26		0.05	1000	3000	0.5	0.5	100	1000		1000.01	0.5277	95.1706	53.4626	3000	0.5001	1005.17	535.137
27		0.05	1000	3000	0.5	0.5	100	1000		999.982	0.5171	94.1486	51.8196	3000	0.5064	995.708	536.682
28		0.05	1000	3000	0.5	0.5	100	1000		999.99	0.502	99.8662	53.36	3000	0.4957	1000.11	527.713
29		0.05	1000	3000	0.5	0.5	100	1000		999.996	0.5107	95.4358	51.8765	3000	0.4976	1017.6	539.016
30		0.05	1000	3000	0.5	0.5	100	1000		1000.01	0.5106	97.1397	52.8005	3000	0.5019	1006.11	537.538
31		0.05	1000	3000	0.5	0.5	100	1000		1000	0.5035	102.165	54.7517	3000	0.4928	1003.07	526.205
32		0.05	1000	3000	0.5	0.5	100	1000		1000	0.4946	99.6826	52.4826	3000	0.5028	1009.66	540.369
33		0.05	1000	3000	0.5	0.5	100	1000		1000.01	0.4677	108.529	54.0287	3000	0.4889	1026.93	534.475
34		0.05	1000	3000	0.5	0.5	100	1000		1000.01	0.4842	97.8773	50.4506	3000	0.506	985.533	530.782
35		0.05	1000	3000	0.5	0.5	100	1000		999.998	0.5186	96.7097	53.3865	3000	0.493	988.213	518.602
36		0.05	1000	3000	0.5	0.5	100	1000		999.991	0.4859	107.379	55.537	3000	0.499	994.367	528.156
37		0.05	1000	3000	0.5	0.5	100	1000		1000	0.4899	100.737	52.5382	3000	0.4999	990.577	527.152
38		0.05	1000	3000	0.5	0.5	100	1000		999.991	0.4794	105.31	53.7365	3000	0.4977	983.629	521.113
39		0.05	1000	3000	0.5	0.5	100	1000		999.996	0.5176	100.41	55.3192	3000	0.5017	995.558	531.627
40		0.05	1000	3000	0.5	0.5	100	1000		1000.01	0.4907	98.8325	51.625	3000	0.4905	991.164	517.519
41		0.05	1000	3000	0.5	0.5	100	1000		1000.01	0.5448	93.4094	54.1679	3000	0.4955	1011.37	533.421
42		0.05	1000	3000	0.5	0.5	100	1000		999.989	0.4916	104.604	54.738	3000	0.4988	1008.27	535.378
43		0.05	1000	3000	0.5	0.5	100	1000		1000.01	0.4991	100.94	53.6236	3000	0.5027	1003.47	536.972
44		0.05	1000	3000	0.5	0.5	100	1000		999.998	0.4647	105.776	52.3243	3000	0.4894	1004.53	523.291
45		0.05	1000	3000	0.5	0.5	100	1000		1000	0.5154	94.7162	51.9605	3000	0.4891	1024.02	533.148
46		0.05	1000	3000	0.5	0.5	100	1000		1000.01	0.4819	103.814	53.2557	3000	0.5103	986.643	535.911
47		0.05	1000	3000	0.5	0.5	100	1000		1000.01	0.4912	105.948	55.3987	3000	0.5001	994.538	529.412
48		0.05	1000	3000	0.5	0.5	100	1000		1000.01	0.4987	95.5035	50.701	3000	0.501	997.476	531.909
49		0.05	1000	3000	0.5	0.5	100	1000		999.993	0.5101	102.343	55.5759	3000	0.4972	1015.17	537.246
50		0.05	1000	3000	0.5	0.5	100	1000		999.998	0.5006	102.002	54.3571	3000	0.5059	1000.05	538.535
51		0.05	1000	3000	0.5	0.5	100	1000		1000	0.5106	97.9656	53.2449	3000	0.5032	989.22	529.836
52		0.05	1000	3000	0.5	0.5	100	1000		1000.01	0.5237	88.3767	49.2687	3000	0.5041	991.499	532.065
53		0.05	1000	3000	0.5	0.5	100	1000		1000.01	0.4852	107.875	55.7174	3000	0.5021	993.202	530.846
54		0.05	1000	3000	0.5	0.5	100	1000		1000.01	0.4883	103.149	53.6188	3000	0.4974	1004.44	531.772
55		0.05	1000	3000	0.5	0.5	100	1000		1000.01	0.4603	106.745	52.3019	3000	0.4991	990.243	526.048
56		0.05	1000	3000	0.5	0.5	100	1000		1000.01	0.5078	105.662	57.1158	3000	0.4954	1011.75	533.521
57		0.05	1000	3000	0.5	0.5	100	1000		999.997	0.5121	100.334	54.6889	3000	0.5026	991.601	530.554
58		0.05	1000	3000	0.5	0.5	100	1000		1000.01	0.4891	100.791	52.48	3000	0.5028	995.519	532.864
59		0.05	1000	3000	0.5	0.5	100	1000		999.996	0.4973	96.9662	51.329	3000	0.5003	977.699	520.672
60		0.05	1000	3000	0.5	0.5	100	1000		1000.01	0.4998	93.4247	49.7008	3000	0.4961	995.505	525.737
61		0.05	1000	3000	0.5	0.5	100	1000		999.991	0.5077	95.6873	51.7143	3000	0.5006	977.946	521.151
62		0.05	1000	3000	0.5	0.5	100	1000		1000.01	0.4707	106.303	53.2681	3000	0.5001	992.863	528.541
63		0.05	1000	3000	0.5	0.5	100	1000		1000	0.5031	102.191	54.7227	3000	0.4981	996.319	528.252
64		0.05	1000	3000	0.5	0.5	100	1000		999.984	0.495	103.444	54.5043	3000	0.4983	1007.01	534.165
65		0.05	1000	3000	0.5	0.5	100	1000		1000	0.5144	100.368	54.9526	3000	0.5036	990.754	531.072
66		0.05	1000	3000	0.5	0.5	100	1000		1000	0.5046	95.5843	51.3412	3000	0.5073	997.404	538.61
67		0.05	1000	3000	0.5	0.5	100	1000		999.992	0.5086	100.515	54.4133	3000	0.5048	996.477	535.419
68		0.05	1000	3000	0.5	0.5	100	1000		999.992	0.4894	100.405	52.3113	3000	0.4914	1015.28	531.026
69		0.05	1000	3000	0.5	0.5	100	1000		1000.01	0.4916	95.524	49.9883	3000	0.4997	998.832	531.316
70		0.05	1000	3000	0.5	0.5	100	1000		999.99	0.4616	105.472	51.8194	3000	0.5033	982.867	526.54
71		0.05	1000	3000	0.5	0.5	100	1000		999.995	0.4879	103.62	53.8175	3000	0.5035	1004.23	538.189
72		0.05	1000	3000	0.5	0.5	100	1000		1000.02	0.4549	106.378	51.5056	3000	0.5002	1004.44	534.842
73		0.05	1000	3000	0.5	0.5	100	1000		999.995	0.4974	100.702	53.3138	3000	0.4944	1009.56	531.34
74		0.05	1000	3000	0.5	0.5	100	1000		1000	0.5007	101.115	53.8944	3000	0.4959	996.734	526.104
75		0.05	1000	3000	0.5	0.5	100	1000		1000.01	0.4861	108.074	55.9262	3000	0.5042	991.44	532.12
76		0.05	1000	3000	0.5	0.5	100	1000		999.986	0.4663	103.411	51.3294	3000	0.5041	979.271	525.494
77		0.05	1000	3000	0.5	0.5	100	1000		1000	0.4991	101.465	53.904	3000	0.5055	991.545	533.486
78		0.05	1000	3000	0.5	0.5	100	1000		999.995	0.5294	91.6909	51.6686	3000	0.4993	1006.73	535.117
79		0.05	1000	3000	0.5	0.5	100	1000		1000	0.5025	99.9831	53.4769	3000	0.5008	992.047	528.799
80		0.05	1000	3000	0.5	0.5	100	1000		999.997	0.5014	106.509	56.8482	3000	0.4968	1006.57	532.271
81		0.05	1000	3000	0.5	0.5	100	1000		999.989	0.5078	95.3806	51.5521	3000	0.502	991.326	529.74
82		0.05	1000	3000	0.5	0.5	100	1000		1000.01	0.5166	103.68	57.0172	3000	0.5055	988.736	532.067
83		0.05	1000	3000	0.5	0.5	100	1000		1000.01	0.4887	95.1935	49.5237	3000	0.4995	987.774	525.213
84		0.05	1000	3000	0.5	0.5	100	1000		1000.01	0.496	103.303	54.5397	3000	0.509	1004.26	544.11
85		0.05	1000	3000	0.5	0.5	100	1000		999.997	0.5112	94.7097	51.5343	3000	0.5069	989.63	533.996
86		0.05	1000	3000	0.5	0.5	100	1000		999.99	0.5183	96.8315	53.4266	3000	0.5037	986.334	528.884
87		0.05	1000	3000	0.5	0.5	100	1000		1000	0.5077	100.794	54.4741	3000	0.4959	1014.89	535.73
88		0.05	1000	3000	0.5	0.5	100	1000		1000.01	0.4925	99.9578	52.4079	3000	0.4979	1006.53	533.432
89		0.05	1000	3000	0.5	0.5	100	1000		999.988	0.5084	102.121	55.265	3000	0.5026	998.349	534.142
90		0.05	1000	3000	0.5	0.5	100	1000		999.997	0.4868	107.944	55.9402	3000	0.5009	991.922	528.933
91		0.05	1000	3000	0.5	0.5	100	1000		999.992	0.4949	96.5659	50.8754	3000	0.4981	1009.21	535.074
92		0.05	1000	3000	0.5	0.5	100	1000		999.988	0.5103	95.543	51.8949	3000	0.4972	997.215	527.737
93		0.05	1000	3000	0.5	0.5	100	1000		1000	0.5055	94.6431	50.9233	3000	0.4989	989.73	525.599
94		0.05	1000	3000	0.5	0.5	100	1000		999.997	0.496	95.6973	50.5257	3000	0.4946	1013.1	533.421
95		0.05	1000	3000	0.5	0.5	100	1000		999.99	0.4965	101.035	53.4011	3000	0.5105	987.942	536.865
96		0.05	1000	3000	0.5	0.5	100	1000		1000	0.496	99.6897	52.6358	3000	0.5059	986.082	531.06
97		0.05	1000	3000	0.5	0.5	100	1000		1000	0.4763	107.176	54.3417	3000	0.5015	994.55	530.88
98		0.05	1000	3000	0.5	0.5	100	1000		999.999	0.4979	94.2466	49.9466	3000	0.5038	982.859	527.106
99		0.05	1000	3000	0.5	0.5	100	1000		999.992	0.5017	101.358	54.1323	3000	0.4991	983.538	522.524
100		0.05	1000	3000	0.5	0.5	100	1000		1000.01	0.5016	100.406	53.6094	3000	0.5037	999.098	535.731
101		0.05	1000	3000	0.5	0.5	100	1000		1000.01	0.4838	101.309	52.1766	3000	0.4985	997.176	529.097
102		0.05	1000	3000	0.5	0.5	100	1000		1000	0.5149	91.5906	50.1957	3000	0.4982	997.381	528.958
103		0.05	1000	3000	0.5	0.5	100	1000		999.991	0.4818	105.445	54.0766	3000	0.5024	999.557	534.538
104		0.05	1000	3000	0.5	0.5	100	1000		999.986	0.4859	99.8822	51.6615	3000	0.494	1005.21	528.538
105		0.05	1000	3000	0.5	0.5	100	1000		1000.01	0.5048	100.75	54.1367	3000	0.4958	1024.41	540.63
106		0.05	1000	3000	0.5	0.5	100	1000		999.999	0.51	98.9263	53.6998	3000	0.4982	991.368	525.768
107		0.05	1000	3000	0.5	0.5	100	1000		1000.01	0.4908	99.2804	51.8667	3000	0.5083	992.395	536.96
108		0.05	1000	3000	0.5	0.5	100	1000		999.992	0.5092	96.4017	52.251	3000	0.5053	988.374	531.57
109		0.05	1000	3000	0.5	0.5	100	1000		999.993	0.4929	105.019	55.1031	3000	0.4952	986.709	520.098
110		0.05	1000	3000	0.5	0.5	100	1000		999.989	0.5316	88.1904	49.9007	3000	0.4975	1008.82	534.191
111		0.05	1000	3000	0.5	0.5	100	1000		1000	0.4912	99.8916	52.232	3000	0.5067	982.69	530.021
112		0.05	1000	3000	0.5	0.5	100	1000		999.997	0.5198	92.8384	51.3713	3000	0.4919	1012.9	530.384
113		0.05	1000	3000	0.5	0.5	100	1000		999.998	0.5034	103.497	55.4604	3000	0.4989	1001.19	531.723
114		0.05	1000	3000	0.5	0.5	100	1000		1000.01	0.4993	101.076	53.7175	3000	0.4974	1013.56	536.661
115		0.05	1000	3000	0.5	0.5	100	1000		999.997	0.5222	93.8258	52.1593	3000	0.5046	970.377	521.172
116		0.05	1000	3000	0.5	0.5	100	1000		1000.01	0.4702	110.245	55.1797	3000	0.499	1021.64	542.685
117		0.05	1000	3000	0.5	0.5	100	1000		1000	0.5078	99.7854	53.9428	3000	0.5006	983.587	524.087
118		0.05	1000	3000	0.5	0.5	100	1000		1000.01	0.5159	96.7265	53.119	3000	0.5082	991.398	536.328
119		0.05	1000	3000	0.5	0.5	100	1000		1000	0.4888	105.493	54.8897	3000	0.4946	1003.99	528.604
120		0.05	1000	3000	0.5	0.5	100	1000		999.992	0.5029	99.6973	53.3696	3000	0.5043	985.114	528.808
121		0.05	1000	3000	0.5	0.5	100	1000		999.996	0.5033	101.465	54.3634	3000	0.5035	1006.95	539.644
122		0.05	1000	3000	0.5	0.5	100	1000		999.994	0.52	90.4252	50.0547	3000	0.4947	1019.81	537.047
123		0.05	1000	3000	0.5	0.5	100	1000		999.987	0.5037	97.8058	52.4378	3000	0.4954	1011.84	533.541
124		0.05	1000	3000	0.5	0.5	100	1000		999.987	0.5038	99.4952	53.3546	3000	0.5064	1004.67	541.618
125		0.05	1000	3000	0.5	0.5	100	1000		999.987	0.4918	103.145	53.9988	3000	0.5002	1008.68	537.026
126		0.05	1000	3000	0.5	0.5	100	1000		999.991	0.4954	101.597	53.5795	3000	0.505	995.598	535.219
127		0.05	1000	3000	0.5	0.5	100	1000		1000	0.5021	102.46	54.7569	3000	0.5149	980.328	537.348
128		0.05	1000	3000	0.5	0.5	100	1000		1000	0.5211	95.0659	52.7293	3000	0.4952	998.621	526.45
129		0.05	1000	3000	0.5	0.5	100	1000		1000.02	0.4974	94.5556	50.0601	3000	0.5048	994.203	534.229
130		0.05	1000	3000	0.5	0.5	100	1000		1000.01	0.5025	102.965	55.0707	3000	0.4976	1016.91	538.651
131		0.05	1000	3000	0.5	0.5	100	1000		1000.01	0.4747	104.523	52.8128	3000	0.4974	987.977	523.119
132		0.05	1000	3000	0.5	0.5	100	1000		999.987	0.5067	93.5364	50.4526	3000	0.5008	1011.21	539.081
133		0.05	1000	3000	0.5	0.5	100	1000		1000.01	0.5154	95.7675	52.5412	3000	0.4979	1007.44	533.99
134		0.05	1000	3000	0.5	0.5	100	1000		999.995	0.4808	106.376	54.4385	3000	0.4969	996.01	526.791
135		0.05	1000	3000	0.5	0.5	100	1000		1000.01	0.4975	99.8338	52.8712	3000	0.5002	1002.84	533.971
136		0.05	1000	3000	0.5	0.5	100	1000		1000.01	0.5225	95.9823	53.387	3000	0.5039	986.427	529.136
137		0.05	1000	3000	0.5	0.5	100	1000		1000.01	0.4954	99.574	52.5091	3000	0.499	998.216	530.219
138		0.05	1000	3000	0.5	0.5	100	1000		999.998	0.4991	96.2195	51.1221	3000	0.5017	984.185	525.603
139		0.05	1000	3000	0.5	0.5	100	1000		999.998	0.5014	97.725	52.1619	3000	0.4951	1011.34	533.043
140		0.05	1000	3000	0.5	0.5	100	1000		1000.02	0.4734	97.9593	49.3629	3000	0.4923	974.648	510.708
141		0.05	1000	3000	0.5	0.5	100	1000		1000	0.4964	101.939	53.863	3000	0.4976	1005.42	532.516
142		0.05	1000	3000	0.5	0.5	100	1000		999.999	0.4889	102.574	53.3783	3000.01	0.5005	1009.39	537.792
143		0.05	1000	3000	0.5	0.5	100	1000		999.989	0.5018	98.4482	52.5851	3000	0.4853	1010.65	522.114
144		0.05	1000	3000	0.5	0.5	100	1000		999.988	0.493	101.967	53.5071	3000	0.5033	980.591	525.333
145		0.05	1000	3000	0.5	0.5	100	1000		999.997	0.5156	96.7152	53.0793	3000	0.5008	1008.39	537.538
146		0.05	1000	3000	0.5	0.5	100	1000		1000	0.4884	94.8936	49.329	3000	0.4858	1010.08	522.293
147		0.05	1000	3000	0.5	0.5	100	1000		1000.01	0.5125	98.3144	53.6336	3000	0.4978	1003.42	531.685
148		0.05	1000	3000	0.5	0.5	100	1000		999.998	0.4922	107.29	56.2073	3000	0.4933	1025.57	538.536
149		0.05	1000	3000	0.5	0.5	100	1000		1000	0.5054	105.513	56.7598	3000	0.493	1015.53	532.977
150		0.05	1000	3000	0.5	0.5	100	1000		1000.01	0.4865	99.2181	51.3823	3000	0.4906	1016.41	530.827
151		0.05	1000	3000	0.5	0.5	100	1000		999.996	0.5055	97.3059	52.3582	3000	0.4936	1013.36	532.418
152		0.05	1000	3000	0.5	0.5	100	1000		1000	0.5027	95.6941	51.2061	3000	0.4891	1038.39	540.6
153		0.05	1000	3000	0.5	0.5	100	1000		1000	0.5068	98.0555	52.8943	3000	0.4918	1020.48	534.23
154		0.05	1000	3000	0.5	0.5	100	1000		999.996	0.4994	99.379	52.8346	3000	0.5013	1004.56	536.019
155		0.05	1000	3000	0.5	0.5	100	1000		999.996	0.5062	95.135	51.262	3000	0.496	1015.23	536.041
156		0.05	1000	3000	0.5	0.5	100	1000		1000	0.5225	93.3659	51.932	3000	0.4957	1003.7	529.588
157		0.05	1000	3000	0.5	0.5	100	1000		1000	0.5447	93.3139	54.1023	3000	0.4958	1000.82	528.211
158		0.05	1000	3000	0.5	0.5	100	1000		999.999	0.499	103.731	55.0973	2999.99	0.4951	1005.25	529.825
159		0.05	1000	3000	0.5	0.5	100	1000		1000	0.4799	101.006	51.6006	3000	0.4985	993.966	527.404
160		0.05	1000	3000	0.5	0.5	100	1000		1000	0.4975	96.7434	51.2277	3000	0.5028	987.166	528.356
161		0.05	1000	3000	0.5	0.5	100	1000		999.99	0.5051	95.7309	51.4663	3000	0.499	993.106	527.514
162		0.05	1000	3000	0.5	0.5	100	1000		999.995	0.515	96.9327	53.1385	3000	0.5032	991.239	530.928
163		0.05	1000	3000	0.5	0.5	100	1000		999.998	0.5007	97.0814	51.7471	3000	0.4945	1006.28	529.702
164		0.05	1000	3000	0.5	0.5	100	1000		999.986	0.5074	98.615	53.2615	3000	0.5044	1004.32	539.214
165		0.05	1000	3000	0.5	0.5	100	1000		1000.01	0.4792	100.964	51.506	3000	0.4923	1006.11	527.198
166		0.05	1000	3000	0.5	0.5	100	1000		1000	0.4966	101.29	53.5402	3000	0.5014	1004.24	535.941
167		0.05	1000	3000	0.5	0.5	100	1000		999.997	0.5222	93.3273	51.8794	3000	0.5022	1008.93	539.364
168		0.05	1000	3000	0.5	0.5	100	1000		999.988	0.5027	94.5708	50.6025	3000	0.4953	1011.2	533.118
169		0.05	1000	3000	0.5	0.5	100	1000		1000.01	0.5127	101.261	55.2605	3000	0.5051	988.025	531.232
170		0.05	1000	3000	0.5	0.5	100	1000		1000.01	0.5051	101.808	54.7406	3000	0.5049	995.791	535.148
171		0.05	1000	3000	0.5	0.5	100	1000		999.987	0.4928	98.8563	51.8548	3000	0.4961	1004.45	530.453
172		0.05	1000	3000	0.5	0.5	100	1000		999.998	0.5074	103.546	55.9219	3000	0.4984	1027.68	545.212
173		0.05	1000	3000	0.5	0.5	100	1000		1000	0.5202	95.1958	52.7159	3000	0.4894	1008.78	525.497
174		0.05	1000	3000	0.5	0.5	100	1000		999.994	0.5128	95.7258	52.2517	3000	0.4928	994.787	521.839
175		0.05	1000	3000	0.5	0.5	100	1000		999.991	0.5065	97.4606	52.549	3000	0.5074	985.839	532.463
176		0.05	1000	3000	0.5	0.5	100	1000		999.997	0.5126	93.8156	51.1915	3000	0.5025	990.881	530.033
177		0.05	1000	3000	0.5	0.5	100	1000		1000	0.5318	91.3772	51.7293	3000	0.4946	1005.21	529.198
178		0.05	1000	3000	0.5	0.5	100	1000		1000.01	0.5143	96.7158	52.9482	3000	0.5046	993.127	533.395
179		0.05	1000	3000	0.5	0.5	100	1000		1000	0.4849	103.359	53.3532	3000	0.5032	993.02	531.89
180		0.05	1000	3000	0.5	0.5	100	1000		1000.01	0.4671	109.626	54.5051	3000	0.5039	979.918	525.562
181		0.05	1000	3000	0.5	0.5	100	1000		999.998	0.5333	93.629	53.1552	3000	0.494	1025.97	539.461
182		0.05	1000	3000	0.5	0.5	100	1000		1000.01	0.4907	107.529	56.1667	3000	0.5009	1008.36	537.598
183		0.05	1000	3000	0.5	0.5	100	1000		1000	0.483	104.987	53.9797	3000	0.5045	994.136	533.871
184		0.05	1000	3000	0.5	0.5	100	1000		999.998	0.4844	101.751	52.462	3000	0.5042	979.22	525.511
185		0.05	1000	3000	0.5	0.5	100	1000		999.999	0.4938	99.9432	52.5388	3000	0.4969	1006.29	532.241
186		0.05	1000	3000	0.5	0.5	100	1000		999.998	0.5117	99.2205	54.0441	3000	0.5011	1003.23	535.08
187		0.05	1000	3000	0.5	0.5	100	1000		999.99	0.4819	103.327	53.0045	3000	0.5034	1002.15	537.032
188		0.05	1000	3000	0.5	0.5	100	1000		1000	0.5007	103.802	55.3244	3000	0.4998	983.929	523.51
189		0.05	1000	3000	0.5	0.5	100	1000		1000	0.5137	98.5758	53.8979	3000	0.4924	1022.87	536.157
190		0.05	1000	3000	0.5	0.5	100	1000		1000.01	0.4959	97.815	51.6356	3000	0.5006	999.655	532.694
191		0.05	1000	3000	0.5	0.5	100	1000		1000.01	0.5144	95.7161	52.4126	3000	0.4944	1030.64	542.348
192		0.05	1000	3000	0.5	0.5	100	1000		999.995	0.4985	98.342	52.1873	3000	0.5001	991.818	528.019
193		0.05	1000	3000	0.5	0.5	100	1000		1000	0.5085	100.09	54.1757	3000	0.5038	999.645	536.037
194		0.05	1000	3000	0.5	0.5	100	1000		1000.01	0.5052	96.5834	51.9433	2999.99	0.4982	1001.97	531.332
195		0.05	1000	3000	0.5	0.5	100	1000		1000	0.5033	98.885	52.9824	3000	0.5037	989.569	530.599
196		0.05	1000	3000	0.5	0.5	100	1000		999.987	0.4999	102.343	54.4623	3000	0.4961	1022.81	540.141
197		0.05	1000	3000	0.5	0.5	100	1000		999.991	0.4971	98.175	51.9448	3000	0.499	1004.76	533.7
198		0.05	1000	3000	0.5	0.5	100	1000		1000.01	0.4819	105.314	54.0275	3000	0.5024	1007.23	538.667
199		0.05	1000	3000	0.5	0.5	100	1000		999.996	0.4727	102.971	51.8133	3000	0.5002	990.739	527.552
200		0.05	1000	3000	0.5	0.5	100	1000		1000.01	0.493	99.6289	52.2808	3000	0.4979	997.684	528.782
201		0.05	1000	3000	0.5	0.5	100	1000		999.997	0.5162	97.0909	53.3504	3000	0.5056	1002.76	539.645
202		0.05	1000	3000	0.5	0.5	100	1000		1000.01	0.5161	97.3609	53.4902	3000	0.5003	1004.24	534.784
203		0.05	1000	3000	0.5	0.5	100	1000		999.994	0.5165	97.9298	53.8419	3000	0.4967	1030.87	545.015
204		0.05	1000	3000	0.5	0.5	100	1000		1000.01	0.5023	100.326	53.6414	3000	0.5065	998.365	538.232
205		0.05	1000	3000	0.5	0.5	100	1000		999.987	0.5426	91.8275	53.0384	3000	0.4941	1003.83	528.011
206		0.05	1000	3000	0.5	0.5	100	1000		999.995	0.482	109.751	56.3131	3000	0.5002	993.536	529.002
207		0.05	1000	3000	0.5	0.5	100	1000		999.995	0.4814	107.477	55.0702	3000	0.5051	995.041	535.034
208		0.05	1000	3000	0.5	0.5	100	1000		1000	0.4895	100.315	52.2734	3000	0.4936	1007.27	529.216
209		0.05	1000	3000	0.5	0.5	100	1000		999.991	0.5046	101.221	54.3705	3000	0.4939	1024.91	538.857
210		0.05	1000	3000	0.5	0.5	100	1000		1000	0.4921	103.9	54.4231	3000	0.5092	997.403	540.659
211		0.05	1000	3000	0.5	0.5	100	1000		1000.01	0.5207	97.0541	53.7899	3000	0.4985	1006.4	534.009
212		0.05	1000	3000	0.5	0.5	100	1000		999.999	0.4989	94.2427	50.0534	3000	0.4981	998.634	529.435
213		0.05	1000	3000	0.5	0.5	100	1000		999.994	0.5032	100.305	53.727	3000	0.5021	1003.71	536.481
214		0.05	1000	3000	0.5	0.5	100	1000		999.995	0.5001	98.7664	52.5799	3000	0.4924	1011.09	529.969
215		0.05	1000	3000	0.5	0.5	100	1000		999.985	0.4913	101.245	52.953	3000	0.4964	1004.64	530.871
216		0.05	1000	3000	0.5	0.5	100	1000		1000	0.5284	99.2616	55.8315	3000	0.4957	1014.51	535.349
217		0.05	1000	3000	0.5	0.5	100	1000		999.984	0.4917	100.044	52.368	3000	0.503	990.051	530.131
218		0.05	1000	3000	0.5	0.5	100	1000		999.998	0.5117	98.0779	53.4211	3000	0.5053	984.293	529.389
219		0.05	1000	3000	0.5	0.5	100	1000		1000.01	0.4904	104.753	54.6873	3000	0.5015	993.85	530.524
220		0.05	1000	3000	0.5	0.5	100	1000		999.993	0.4936	99.1892	52.1198	3000	0.5056	966.192	519.979
221		0.05	1000	3000	0.5	0.5	100	1000		999.997	0.5035	98.7133	52.911	3000	0.4974	996.845	527.79
222		0.05	1000	3000	0.5	0.5	100	1000		999.986	0.5101	101.905	55.3283	3000	0.4978	992.273	525.755
223		0.05	1000	3000	0.5	0.5	100	1000		1000	0.5211	92.36	51.235	3000	0.505	992.327	533.442
224		0.05	1000	3000	0.5	0.5	100	1000		1000.01	0.5136	90.0799	49.2499	3000	0.4981	1005.55	533.113
225		0.05	1000	3000	0.5	0.5	100	1000		1000.01	0.5169	98.729	54.3223	3000	0.5013	991.209	528.943
226		0.05	1000	3000	0.5	0.5	100	1000		1000.01	0.4715	106.153	53.2798	3000	0.5012	1006.25	536.798
227		0.05	1000	3000	0.5	0.5	100	1000		1000.02	0.4682	106.321	52.9896	3000	0.5036	987.739	529.503
228		0.05	1000	3000	0.5	0.5	100	1000		1000	0.4962	97.9999	51.7584	3000	0.4984	1002.6	531.949
229		0.05	1000	3000	0.5	0.5	100	1000		999.981	0.4777	105.171	53.4754	3000	0.4999	1012.36	538.712
230		0.05	1000	3000	0.5	0.5	100	1000		1000.01	0.4833	100.254	51.5757	3000	0.5036	976.446	523.444
231		0.05	1000	3000	0.5	0.5	100	1000		1000.01	0.4906	102.428	53.4894	3000	0.5045	974.506	523.292
232		0.05	1000	3000	0.5	0.5	100	1000		1000.01	0.484	103.344	53.2474	3000	0.4978	996.851	528.245
233		0.05	1000	3000	0.5	0.5	100	1000		1000.01	0.5058	99.1123	53.3632	3000	0.5028	1002.39	536.497
234		0.05	1000	3000	0.5	0.5	100	1000		999.987	0.5112	91.9794	50.0482	3000	0.4995	1007.71	535.789
235		0.05	1000	3000	0.5	0.5	100	1000		1000.01	0.5094	100.091	54.2753	3000	0.4985	1019.64	541.101
236		0.05	1000	3000	0.5	0.5	100	1000		1000.01	0.5043	98.188	52.7032	3000	0.5042	982.437	527.326
237		0.05	1000	3000	0.5	0.5	100	1000		999.989	0.4846	95.9299	49.4866	3000	0.4941	1019.22	536.041
238		0.05	1000	3000	0.5	0.5	100	1000		1000.02	0.5022	96.4397	51.5534	3000	0.5042	1000.68	537.106
239		0.05	1000	3000	0.5	0.5	100	1000		1000	0.5098	99.21	53.8423	3000	0.507	991.577	535.189
240		0.05	1000	3000	0.5	0.5	100	1000		999.988	0.5033	99.2941	53.1974	3000	0.5086	984.534	533.059
241		0.05	1000	3000	0.5	0.5	100	1000		999.998	0.4737	102.011	51.4426	3000	0.4963	1010.61	533.952
242		0.05	1000	3000	0.5	0.5	100	1000		1000.01	0.4883	97.2998	50.5708	3000.01	0.5025	972.128	519.977
243		0.05	1000	3000	0.5	0.5	100	1000		999.981	0.5155	96.4891	52.9506	3000	0.5015	998.077	532.801
244		0.05	1000	3000	0.5	0.5	100	1000		1000	0.4915	98.2544	51.4092	3000	0.4981	1002.64	531.613
245		0.05	1000	3000	0.5	0.5	100	1000		999.998	0.5271	89.7784	50.3713	3000	0.4973	1010.87	535.143
246		0.05	1000	3000	0.5	0.5	100	1000		999.979	0.5093	95.8058	51.9398	3000	0.4961	1011.18	533.965
247		0.05	1000	3000	0.5	0.5	100	1000		999.997	0.5026	101.96	54.5486	3000	0.4907	1010	527.506
248		0.05	1000	3000	0.5	0.5	100	1000		1000.01	0.5168	96.2908	52.9682	3000	0.5054	998.402	537.136
249		0.05	1000	3000	0.5	0.5	100	1000		999.995	0.4697	109.922	54.9556	3000	0.5046	989.258	531.379
250		0.05	1000	3000	0.5	0.5	100	1000		999.991	0.5196	100.835	55.7687	3000	0.498	1007.77	534.269
251		0.05	1000	3000	0.5	0.5	100	1000		1000	0.4967	99.3381	52.5207	3000	0.4982	1003.54	532.172
252		0.05	1000	3000	0.5	0.5	100	1000		1000	0.5046	99.0729	53.2152	3000	0.4996	1010.45	537.355
253		0.05	1000	3000	0.5	0.5	100	1000		999.996	0.5161	102.093	56.0869	3000	0.4959	999.858	527.797
254		0.05	1000	3000	0.5	0.5	100	1000		1000	0.5104	99.1385	53.8585	3000	0.5032	998.305	534.696
255		0.05	1000	3000	0.5	0.5	100	1000		1000	0.4914	100.983	52.8192	3000	0.4984	1001.49	531.323
256		0.05	1000	3000	0.5	0.5	100	1000		999.992	0.4863	100.06	51.7961	3000	0.5017	991.11	529.27
257		0.05	1000	3000	0.5	0.5	100	1000		1000	0.5052	94.8003	50.9855	3000	0.5019	1006.7	537.784
258		0.05	1000	3000	0.5	0.5	100	1000		1000.01	0.4924	100.25	52.5492	3000	0.501	1007.32	537.213
259		0.05	1000	3000	0.5	0.5	100	1000		999.994	0.5075	102.252	55.2435	3000	0.4984	991.992	526.247
260		0.05	1000	3000	0.5	0.5	100	1000		1000.01	0.4882	99.7309	51.8326	3000	0.4977	1009.72	534.896
261		0.05	1000	3000	0.5	0.5	100	1000		1000.02	0.5096	93.1822	50.5496	3000.01	0.5082	997.308	539.491
262		0.05	1000	3000	0.5	0.5	100	1000		1000	0.4683	111.999	55.8354	3000	0.5031	1001.07	536.129
263		0.05	1000	3000	0.5	0.5	100	1000		999.993	0.5029	98.6398	52.8041	3000	0.4976	992.402	525.668
264		0.05	1000	3000	0.5	0.5	100	1000		999.994	0.4856	101.735	52.5914	3000	0.5031	1001.08	536.157
265		0.05	1000	3000	0.5	0.5	100	1000		1000	0.5002	100.638	53.5835	3000	0.4994	991.918	527.262
266		0.05	1000	3000	0.5	0.5	100	1000		1000	0.51	98.2535	53.335	3000	0.4959	1005.19	530.606
267		0.05	1000	3000	0.5	0.5	100	1000		999.994	0.4926	100.701	52.8041	3000	0.4996	992.433	527.794
268		0.05	1000	3000	0.5	0.5	100	1000		1000.01	0.5014	97.1257	51.8388	3000	0.5046	989.479	531.489
269		0.05	1000	3000	0.5	0.5	100	1000		999.997	0.4746	107.769	54.4392	3000	0.4895	1021.85	532.472
270		0.05	1000	3000	0.5	0.5	100	1000		999.995	0.4784	106.209	54.0875	3000	0.4967	1009.1	533.545
271		0.05	1000	3000	0.5	0.5	100	1000		999.998	0.4932	103.349	54.2584	3000	0.5001	993.316	528.76
272		0.05	1000	3000	0.5	0.5	100	1000		1000.01	0.4734	102.642	51.7224	3000	0.5078	983.782	531.808
273		0.05	1000	3000	0.5	0.5	100	1000		999.992	0.5142	96.5846	52.8697	3000	0.4989	1025.09	544.349
274		0.05	1000	3000	0.5	0.5	100	1000		999.989	0.4933	101.294	53.1925	3000	0.4976	1002.1	530.837
275		0.05	1000	3000	0.5	0.5	100	1000		1000.01	0.4922	106.77	55.9412	3000	0.4986	1024.62	543.828
276		0.05	1000	3000	0.5	0.5	100	1000		1000	0.457	109.913	53.4704	3000	0.4966	1007.2	532.472
277		0.05	1000	3000	0.5	0.5	100	1000		1000	0.5182	97.1221	53.573	3000	0.4942	1017.28	535.163
278		0.05	1000	3000	0.5	0.5	100	1000		1000.01	0.4817	109.232	56.0142	3000	0.4896	1007.23	524.945
279		0.05	1000	3000	0.5	0.5	100	1000		1000	0.4804	101.838	52.0815	3000	0.4981	1004.19	532.46
280		0.05	1000	3000	0.5	0.5	100	1000		1000	0.5092	96.4392	52.2711	3000	0.5018	992.843	530.292
281		0.05	1000	3000	0.5	0.5	100	1000		1000.01	0.4834	102.311	52.6484	3000	0.4957	991.128	523.025
282		0.05	1000	3000	0.5	0.5	100	1000		999.997	0.5017	106.363	56.7991	3000	0.4993	1004.46	533.811
283		0.05	1000	3000	0.5	0.5	100	1000		1000	0.4913	97.3784	50.9305	3000	0.504	1006.96	540.274
284		0.05	1000	3000	0.5	0.5	100	1000		1000	0.4718	104.516	52.4906	3000	0.5022	1020.23	545.413
285		0.05	1000	3000	0.5	0.5	100	1000		1000.01	0.4921	95.7211	50.1434	3000	0.4936	1007.79	529.514
286		0.05	1000	3000	0.5	0.5	100	1000		999.995	0.4932	98.2392	51.5792	3000	0.5054	996.876	536.264
287		0.05	1000	3000	0.5	0.5	100	1000		999.993	0.5006	100.32	53.4574	3000	0.502	1001.18	535.039
288		0.05	1000	3000	0.5	0.5	100	1000		1000.01	0.5187	93.6503	51.7042	3000	0.5085	1000.13	541.378
289		0.05	1000	3000	0.5	0.5	100	1000		1000	0.4727	104.882	52.7729	3000	0.4975	1024.81	542.699
290		0.05	1000	3000	0.5	0.5	100	1000		1000	0.5073	98.5098	53.1946	3000	0.4984	1000.96	531.068
291		0.05	1000	3000	0.5	0.5	100	1000		1000	0.5168	99.9817	55.0045	3000	0.501	1003.11	534.994
292		0.05	1000	3000	0.5	0.5	100	1000		999.994	0.515	99.2687	54.4143	3000	0.4966	1000.45	528.846
293		0.05	1000	3000	0.5	0.5	100	1000		1000.01	0.4797	103.331	52.7655	3000	0.5037	1001.27	536.878
294		0.05	1000	3000	0.5	0.5	100	1000		1000.01	0.4936	104.309	54.804	3000	0.5022	985.815	527.012
295		0.05	1000	3000	0.5	0.5	100	1000		1000.01	0.5073	101.113	54.5993	3000	0.5102	987.386	536.275
296		0.05	1000	3000	0.5	0.5	100	1000		1000.01	0.496	101.722	53.7066	3000	0.499	1000.49	531.449
297		0.05	1000	3000	0.5	0.5	100	1000		999.999	0.5004	102.232	54.4537	3000	0.4929	1003.54	526.537
298		0.05	1000	3000	0.5	0.5	100	1000		1000.01	0.4896	105.191	54.8199	3000	0.4981	1008.5	534.757
299		0.05	1000	3000	0.5	0.5	100	1000		999.999	0.5119	100.214	54.611	3000	0.5028	992.42	531.181
300		0.05	1000	3000	0.5	0.5	100	1000		999.99	0.5216	93.5613	51.9429	3000	0.5032	997.426	534.279
301		0.05	1000	3000	0.5	0.5	100	1000		1000.01	0.4856	100.072	51.724	3000	0.4998	995.54	529.657
302		0.05	1000	3000	0.5	0.5	100	1000		1000.01	0.4789	100.349	51.1506	3000	0.5056	990.997	533.355
303		0.05	1000	3000	0.5	0.5	100	1000		999.998	0.4875	110.303	57.2354	3000	0.5009	996.688	531.377
304		0.05	1000	3000	0.5	0.5	100	1000		1000	0.5071	97.0018	52.3597	3000	0.5019	1004.51	536.667
305		0.05	1000	3000	0.5	0.5	100	1000		999.992	0.5286	94.8264	53.3594	3000	0.4971	995.285	526.625
306		0.05	1000	3000	0.5	0.5	100	1000		1000.01	0.4913	102.752	53.7417	3000	0.4993	1020.22	542.205
307		0.05	1000	3000	0.5	0.5	100	1000		999.985	0.5058	94.905	51.1002	3000	0.5068	982.332	529.948
308		0.05	1000	3000	0.5	0.5	100	1000		1000.01	0.5039	99.7197	53.4928	3000	0.4903	1018.99	531.84
309		0.05	1000	3000	0.5	0.5	100	1000		999.999	0.5184	99.1626	54.7222	3000	0.5085	985.555	533.44
310		0.05	1000	3000	0.5	0.5	100	1000		999.994	0.5151	97.1793	53.2838	3000	0.4909	1005.4	525.39
311		0.05	1000	3000	0.5	0.5	100	1000		1000.01	0.4897	101.452	52.8789	3000	0.4926	1010.05	529.602
312		0.05	1000	3000	0.5	0.5	100	1000		999.997	0.5188	99.1974	54.7803	3000	0.5017	979.463	523.03
313		0.05	1000	3000	0.5	0.5	100	1000		1000.01	0.5134	98.9456	54.0757	3000	0.4925	1003.28	526
314		0.05	1000	3000	0.5	0.5	100	1000		999.999	0.4973	99.8284	52.8411	3000	0.4914	1026.67	537.062
315		0.05	1000	3000	0.5	0.5	100	1000		1000.01	0.5088	93.5368	50.6596	3000	0.5023	985.234	526.785
316		0.05	1000	3000	0.5	0.5	100	1000		999.993	0.5272	95.6796	53.6906	3000	0.5013	999.662	533.399
317		0.05	1000	3000	0.5	0.5	100	1000		1000.01	0.4623	105.176	51.7594	3000	0.5078	975.561	527.35
318		0.05	1000	3000	0.5	0.5	100	1000		999.998	0.4879	98.2501	51.0281	3000	0.4983	1005.72	533.449
319		0.05	1000	3000	0.5	0.5	100	1000		999.998	0.4818	99.8686	51.2211	3000	0.4941	1013.78	533.177
320		0.05	1000	3000	0.5	0.5	100	1000		1000	0.4962	92.2588	48.7289	3000	0.5094	987.209	535.315
321		0.05	1000	3000	0.5	0.5	100	1000		999.999	0.4873	104.59	54.2567	3000	0.4932	1002.48	526.331
322		0.05	1000	3000	0.5	0.5	100	1000		1000	0.493	103.278	54.1977	3000	0.5033	1004.9	538.383
323		0.05	1000	3000	0.5	0.5	100	1000		999.994	0.4916	99.0128	51.8146	3000.01	0.4977	996.215	527.763
324		0.05	1000	3000	0.5	0.5	100	1000		1000.01	0.4849	97.3981	50.2727	3000	0.5019	995.786	532.004
325		0.05	1000	3000	0.5	0.5	100	1000		999.994	0.5005	104.562	55.7052	3000	0.5072	1007.65	544.082
326		0.05	1000	3000	0.5	0.5	100	1000		999.999	0.4947	101.281	53.3373	3000	0.502	978.235	522.703
327		0.05	1000	3000	0.5	0.5	100	1000		1000	0.4893	100.514	52.3564	3000	0.5016	1016.12	542.547
328		0.05	1000	3000	0.5	0.5	100	1000		1000.01	0.5066	99.7135	53.7674	3000	0.5026	981.998	525.339
329		0.05	1000	3000	0.5	0.5	100	1000		1000.01	0.4942	95.5888	50.2883	3000	0.497	1015.59	537.341
330		0.05	1000	3000	0.5	0.5	100	1000		1000.01	0.4995	99.7925	53.0641	3000	0.4995	1008.57	536.238
331		0.05	1000	3000	0.5	0.5	100	1000		1000	0.4709	106.242	53.2489	3000	0.5064	992.961	535.299
332		0.05	1000	3000	0.5	0.5	100	1000		999.999	0.5065	101.432	54.6893	3000	0.4949	992.481	522.817
333		0.05	1000	3000	0.5	0.5	100	1000		999.996	0.496	102.956	54.3606	3000	0.5027	1000.79	535.509
334		0.05	1000	3000	0.5	0.5	100	1000		1000	0.5083	97.9018	52.9735	3000	0.5015	985.049	525.858
335		0.05	1000	3000	0.5	0.5	100	1000		999.992	0.4666	109.652	54.4648	3000	0.5021	1002.18	535.661
336		0.05	1000	3000	0.5	0.5	100	1000		999.997	0.4862	103.678	53.6612	3000	0.4969	1010.8	534.681
337		0.05	1000	3000	0.5	0.5	100	1000		999.999	0.5114	94.5716	51.4851	3000	0.5095	981.113	532.073
338		0.05	1000	3000	0.5	0.5	100	1000		999.981	0.4985	92.8609	49.2736	3000	0.4935	1019.26	535.39
339		0.05	1000	3000	0.5	0.5	100	1000		999.991	0.5119	99.9177	54.4425	3000	0.5027	985.036	527.114
340		0.05	1000	3000	0.5	0.5	100	1000		999.987	0.5081	95.6031	51.7046	3000	0.5012	1005.62	536.544
341		0.05	1000	3000	0.5	0.5	100	1000		999.998	0.5081	106.228	57.4497	3000	0.4978	1007.99	534.132
342		0.05	1000	3000	0.5	0.5	100	1000		999.998	0.4952	96.6337	50.9379	3000	0.4992	1010.05	536.771
343		0.05	1000	3000	0.5	0.5	100	1000		999.995	0.5047	103.114	55.3974	3000	0.4993	998.927	530.893
344		0.05	1000	3000	0.5	0.5	100	1000		1000.01	0.5009	99.0023	52.782	3000	0.4974	992.577	525.577
345		0.05	1000	3000	0.5	0.5	100	1000		999.984	0.506	101.693	54.7708	3000	0.5015	1009.46	538.906
346		0.05	1000	3000	0.5	0.5	100	1000		1000	0.5033	101.097	54.1593	3000	0.4974	1018.44	539.274
347		0.05	1000	3000	0.5	0.5	100	1000		999.999	0.4901	99.3112	51.8109	3000	0.495	1002.18	528.035
348		0.05	1000	3000	0.5	0.5	100	1000		1000	0.4879	99.8396	51.8519	3000	0.4964	1012.65	535.062
349		0.05	1000	3000	0.5	0.5	100	1000		1000.01	0.5172	95.7909	52.7385	3000	0.4951	991.177	522.371
350		0.05	1000	3000	0.5	0.5	100	1000		1000	0.5032	95.4464	51.129	3000	0.4951	1026.99	541.197
351		0.05	1000	3000	0.5	0.5	100	1000		1000.01	0.522	96.8538	53.8158	3000	0.4975	997.832	528.455
352		0.05	1000	3000	0.5	0.5	100	1000		999.992	0.5216	95.0927	52.7961	3000	0.5017	1004.39	536.356
353		0.05	1000	3000	0.5	0.5	100	1000		1000.02	0.503	99.8055	53.4343	3000.01	0.503	993.038	531.672
354		0.05	1000	3000	0.5	0.5	100	1000		999.99	0.4821	103.08	52.9016	3000	0.4922	1003.24	525.576
355		0.05	1000	3000	0.5	0.5	100	1000		1000	0.5178	98.592	54.3468	3000	0.4988	1005.72	534.005
356		0.05	1000	3000	0.5	0.5	100	1000		999.999	0.5018	98.5226	52.6252	3000	0.5079	978.841	529.166
357		0.05	1000	3000	0.5	0.5	100	1000		1000.01	0.5116	96.5989	52.6066	3000	0.5018	993.465	530.66
358		0.05	1000	3000	0.5	0.5	100	1000		999.986	0.476	102.045	51.7003	3000	0.4939	1007.96	529.899
359		0.05	1000	3000	0.5	0.5	100	1000		1000	0.5146	94.3163	51.6641	3000	0.5029	984.233	526.844
360		0.05	1000	3000	0.5	0.5	100	1000		999.995	0.5074	101.612	54.8857	3000	0.5047	994.915	534.509
361		0.05	1000	3000	0.5	0.5	100	1000		999.991	0.4972	105.141	55.6509	3000	0.4908	1022.6	534.202
362		0.05	1000	3000	0.5	0.5	100	1000		999.999	0.5167	99.0189	54.4617	3000	0.5095	975.662	529.19
363		0.05	1000	3000	0.5	0.5	100	1000		1000	0.4821	100.961	51.8091	3000	0.4984	991.846	526.251
364		0.05	1000	3000	0.5	0.5	100	1000		1000.01	0.4992	97.6291	51.8761	3000	0.4983	1005.15	533.108
365		0.05	1000	3000	0.5	0.5	100	1000		999.994	0.5121	95.7076	52.1706	3000	0.4946	1017.46	535.706
366		0.05	1000	3000	0.5	0.5	100	1000		999.995	0.4879	104.541	54.2925	3000	0.4979	1007.66	534.049
367		0.05	1000	3000	0.5	0.5	100	1000		999.991	0.4901	99.3883	51.8462	3000	0.5004	1003.73	534.624
368		0.05	1000	3000	0.5	0.5	100	1000		1000.01	0.5044	97.7312	52.4769	3000	0.4979	997.652	528.726
369		0.05	1000	3000	0.5	0.5	100	1000		1000.01	0.4924	98.1365	51.4383	3000	0.4999	987.221	525.305
370		0.05	1000	3000	0.5	0.5	100	1000		999.982	0.506	97.586	52.5645	3000	0.5018	1004.07	536.289
371		0.05	1000	3000	0.5	0.5	100	1000		1000	0.4966	100.506	53.1321	3000	0.5009	989.091	527.353
372		0.05	1000	3000	0.5	0.5	100	1000		1000	0.4919	103.54	54.2111	3000	0.4983	997.101	528.838
373		0.05	1000	3000	0.5	0.5	100	1000		999.994	0.4938	101.311	53.2469	3000	0.5081	987.275	533.941
374		0.05	1000	3000	0.5	0.5	100	1000		1000	0.4902	101.76	53.0968	3000	0.5056	1000.39	538.379
375		0.05	1000	3000	0.5	0.5	100	1000		999.978	0.5012	104.293	55.6438	3000	0.4993	1005.8	534.538
376		0.05	1000	3000	0.5	0.5	100	1000		1000.01	0.4895	100.716	52.481	3000	0.4996	992.227	527.721
377		0.05	1000	3000	0.5	0.5	100	1000		1000	0.4928	100.499	52.721	3000	0.4972	1002.07	530.388
378		0.05	1000	3000	0.5	0.5	100	1000		999.998	0.4807	105.246	53.8507	3000	0.4946	986.44	519.354
379		0.05	1000	3000	0.5	0.5	100	1000		1000.01	0.4967	102.337	54.1069	3000	0.4968	1006.64	532.327
380		0.05	1000	3000	0.5	0.5	100	1000		1000.01	0.5128	96.9117	52.8982	3000	0.4914	1014.04	530.407
381		0.05	1000	3000	0.5	0.5	100	1000		999.993	0.4994	102.921	54.712	3000	0.4955	1013.12	534.325
382		0.05	1000	3000	0.5	0.5	100	1000		1000.01	0.4938	106.577	56.0204	3000	0.4947	1014	533.97
383		0.05	1000	3000	0.5	0.5	100	1000		1000.01	0.4887	101.1	52.5878	3000	0.4978	1028.34	544.888
384		0.05	1000	3000	0.5	0.5	100	1000		999.992	0.4831	103.586	53.2737	3000	0.5001	1010.29	537.831
385		0.05	1000	3000	0.5	0.5	100	1000		1000.01	0.4986	105.289	55.8807	3000	0.5013	975.69	520.623
386		0.05	1000	3000	0.5	0.5	100	1000		1000.01	0.4729	104.311	52.5069	3000	0.5034	966.854	518.085
387		0.05	1000	3000	0.5	0.5	100	1000		1000.01	0.4983	105.882	56.1651	3000	0.5068	1000.49	539.748
388		0.05	1000	3000	0.5	0.5	100	1000		999.995	0.5315	91.0563	51.5121	3000	0.5036	1005.31	538.952
389		0.05	1000	3000	0.5	0.5	100	1000		1000.01	0.538	96.7435	55.4019	3000	0.503	991.812	530.999
390		0.05	1000	3000	0.5	0.5	100	1000		999.998	0.5139	97.5854	53.3803	3000	0.5033	988.568	529.594
391		0.05	1000	3000	0.5	0.5	100	1000		1000.01	0.5164	100.657	55.327	3000	0.5062	995.849	536.637
392		0.05	1000	3000	0.5	0.5	100	1000		999.983	0.4754	103.186	52.2162	3000	0.5019	981.095	524.208
393		0.05	1000	3000	0.5	0.5	100	1000		1000	0.5127	103.175	56.3071	3000	0.4991	1006.92	534.939
394		0.05	1000	3000	0.5	0.5	100	1000		1000.01	0.4872	101.98	52.8852	3000	0.4929	996.208	522.719
395		0.05	1000	3000	0.5	0.5	100	1000		999.985	0.5073	97.7574	52.7882	3000	0.5042	999.67	536.576
396		0.05	1000	3000	0.5	0.5	100	1000		1000.01	0.5103	94.4079	51.2773	3000	0.4956	991.775	523.197
397		0.05	1000	3000	0.5	0.5	100	1000		999.997	0.4969	103.227	54.5979	3000	0.4983	1003.36	532.249
398		0.05	1000	3000	0.5	0.5	100	1000		1000	0.4937	103.682	54.4927	3000	0.5003	980.927	522.366
399		0.05	1000	3000	0.5	0.5	100	1000		999.993	0.49	105.053	54.7896	3000	0.4934	986.712	518.215
400		0.05	1000	3000	0.5	0.5	100	1000		999.993	0.5385	92.9771	53.2995	3000	0.5088	978.56	530.034
401		0.05	1000	3000	0.5	0.5	100	1000		1000	0.5107	97.0485	52.7553	3000	0.5037	996.372	534.192
402		0.05	1000	3000	0.5	0.5	100	1000		1000.02	0.5203	92.1543	51.0402	3000	0.5063	989.601	533.33
403		0.05	1000	3000	0.5	0.5	100	1000		999.995	0.4791	103.101	52.5836	3000	0.494	1012.28	532.336
404		0.05	1000	3000	0.5	0.5	100	1000		1000	0.4908	106.884	55.8448	3000	0.5034	1001.55	536.637
405		0.05	1000	3000	0.5	0.5	100	1000		1000.01	0.5028	101.458	54.3026	3000	0.4979	990.072	524.727
406		0.05	1000	3000	0.5	0.5	100	1000		1000.01	0.4923	97.3485	51.0186	3000	0.5063	960.607	517.699
407		0.05	1000	3000	0.5	0.5	100	1000		1000	0.5078	102.514	55.4172	3000	0.5031	996.109	533.47
408		0.05	1000	3000	0.5	0.5	100	1000		1000.01	0.5069	97.162	52.431	3000	0.5123	970.934	529.432
409		0.05	1000	3000	0.5	0.5	100	1000		999.997	0.4669	110.14	54.7373	3000	0.5054	989.18	532.131
410		0.05	1000	3000	0.5	0.5	100	1000		999.989	0.5107	96.7243	52.5768	3000	0.4977	1014.89	537.721
411		0.05	1000	3000	0.5	0.5	100	1000		999.994	0.5084	97.1848	52.5922	3000	0.5063	1013.53	546.18
412		0.05	1000	3000	0.5	0.5	100	1000		1000.01	0.5051	97.0308	52.1654	3000	0.5057	972.246	523.356
413		0.05	1000	3000	0.5	0.5	100	1000		1000.01	0.4991	106.128	56.387	2999.99	0.494	1015.56	533.989
414		0.05	1000	3000	0.5	0.5	100	1000		999.999	0.5248	95.9339	53.5877	3000	0.4986	1009.8	535.968
415		0.05	1000	3000	0.5	0.5	100	1000		999.997	0.5141	96.4241	52.7721	3000	0.5051	1005.79	540.771
416		0.05	1000	3000	0.5	0.5	100	1000		1000	0.4974	97.5386	51.6404	3000	0.499	1009.2	536.073
417		0.05	1000	3000	0.5	0.5	100	1000		999.996	0.4898	102.028	53.1973	3000	0.4993	1007.32	535.407
418		0.05	1000	3000	0.5	0.5	100	1000		1000	0.4948	97.5785	51.392	3000	0.5035	975.737	522.981
419		0.05	1000	3000	0.5	0.5	100	1000		999.998	0.4785	105.275	53.6228	3000	0.5072	973.995	525.902
420		0.05	1000	3000	0.5	0.5	100	1000		999.988	0.5331	95.5697	54.2335	3000	0.4948	1015.88	535.085
421		0.05	1000	3000	0.5	0.5	100	1000		1000	0.4997	104.374	55.5158	3000	0.4938	998.256	524.686
422		0.05	1000	3000	0.5	0.5	100	1000		1000.01	0.4963	99.0657	52.3394	3000	0.4973	1004.17	531.59
423		0.05	1000	3000	0.5	0.5	100	1000		1000	0.5095	98.0631	53.185	3000	0.5052	978.957	526.478
424		0.05	1000	3000	0.5	0.5	100	1000		1000.01	0.4956	99.1834	52.3278	3000	0.499	1011.02	537
425		0.05	1000	3000	0.5	0.5	100	1000		1000.01	0.5031	102.948	55.1359	3000	0.4938	1009.31	530.477
426		0.05	1000	3000	0.5	0.5	100	1000		1000	0.4703	103.502	51.8196	3000	0.5091	992.79	538.003
427		0.05	1000	3000	0.5	0.5	100	1000		999.988	0.4974	102.754	54.405	3000	0.4992	982.787	522.215
428		0.05	1000	3000	0.5	0.5	100	1000		999.999	0.4975	95.7909	50.725	3000	0.5033	988.718	529.679
429		0.05	1000	3000	0.5	0.5	100	1000		1000.01	0.4897	102.105	53.2258	3000	0.4992	1009.93	536.609
430		0.05	1000	3000	0.5	0.5	100	1000		1000.01	0.4979	99.9867	52.9944	3000	0.5065	992.426	535.084
431		0.05	1000	3000	0.5	0.5	100	1000		999.996	0.4823	100.623	51.6626	3000	0.4929	1007.05	528.392
432		0.05	1000	3000	0.5	0.5	100	1000		999.996	0.5224	97.0817	53.9861	3000	0.4958	1014.1	535.22
433		0.05	1000	3000	0.5	0.5	100	1000		1000.01	0.4961	104.286	55.0692	3000	0.5028	994.497	532.316
434		0.05	1000	3000	0.5	0.5	100	1000		1000	0.5187	91.9245	50.7513	3000	0.4998	993.511	528.585
435		0.05	1000	3000	0.5	0.5	100	1000		1000.01	0.5224	101.048	56.1891	3000	0.5069	976.172	526.692
436		0.05	1000	3000	0.5	0.5	100	1000		1000	0.4984	101.403	53.8005	3000	0.4992	1024.87	544.628
437		0.05	1000	3000	0.5	0.5	100	1000		999.987	0.4863	100.742	52.1516	3000	0.5092	983.287	532.981
438		0.05	1000	3000	0.5	0.5	100	1000		999.996	0.4776	102.328	52.0249	3000	0.5007	984.427	524.654
439		0.05	1000	3000	0.5	0.5	100	1000		999.995	0.511	102.966	56.0055	3000	0.4988	1025.16	544.275
440		0.05	1000	3000	0.5	0.5	100	1000		1000.01	0.5053	101.9	54.8127	3000	0.4967	1009.3	533.588
441		0.05	1000	3000	0.5	0.5	100	1000		1000.01	0.512	98.5304	53.695	3000	0.5032	995.627	533.299
442		0.05	1000	3000	0.5	0.5	100	1000		999.999	0.4692	107.504	53.6931	3000	0.4967	1000.59	529.058
443		0.05	1000	3000	0.5	0.5	100	1000		999.99	0.5117	98.9708	53.9092	3000	0.5043	990.075	531.462
444		0.05	1000	3000	0.5	0.5	100	1000		1000	0.5164	97.151	53.3987	3000	0.5067	976.198	526.522
445		0.05	1000	3000	0.5	0.5	100	1000		1000.01	0.5102	99.7822	54.1874	3000	0.4999	983.149	523.169
446		0.05	1000	3000	0.5	0.5	100	1000		999.996	0.5155	92.3294	50.6666	3000	0.4978	1030.95	546.307
447		0.05	1000	3000	0.5	0.5	100	1000		1000	0.5189	96.7095	53.4218	3000	0.5053	986.205	530.433
448		0.05	1000	3000	0.5	0.5	100	1000		999.986	0.4923	103.342	54.157	3000	0.5062	1000.31	539.029
449		0.05	1000	3000	0.5	0.5	100	1000		1000.01	0.4738	106.825	53.8718	3000	0.4935	1012.27	531.797
450		0.05	1000	3000	0.5	0.5	100	1000		999.986	0.4935	103.842	54.5494	3000	0.5033	991.013	530.909
451		0.05	1000	3000	0.5	0.5	100	1000		1000.01	0.51	98.8885	53.6834	3000	0.4969	1021.43	540.226
452		0.05	1000	3000	0.5	0.5	100	1000		1000	0.4975	92.1453	48.7983	3000	0.4937	995.778	523.306
453		0.05	1000	3000	0.5	0.5	100	1000		1000	0.5177	97.5272	53.7485	3000	0.4997	1003.39	533.674
454		0.05	1000	3000	0.5	0.5	100	1000		999.996	0.5054	101.45	54.5737	3000	0.5023	980.823	524.467
455		0.05	1000	3000	0.5	0.5	100	1000		1000	0.5004	98.5512	52.4946	3000	0.5029	996.043	533.156
456		0.05	1000	3000	0.5	0.5	100	1000		999.989	0.4514	110.304	53.0062	3000	0.505	995.855	535.369
457		0.05	1000	3000	0.5	0.5	100	1000		999.998	0.4892	102.087	53.1556	3000	0.4955	999.584	527.255
458		0.05	1000	3000	0.5	0.5	100	1000		999.995	0.5141	98.8868	54.1154	3000.01	0.5003	1007.44	536.525
459		0.05	1000	3000	0.5	0.5	100	1000		999.997	0.5105	95.5312	51.9167	3000	0.5032	995.133	533.027
460		0.05	1000	3000	0.5	0.5	100	1000		1000	0.4982	97.6745	51.7942	3000	0.5001	994.125	529.205
461		0.05	1000	3000	0.5	0.5	100	1000		999.992	0.4969	101.633	53.7569	3000	0.5078	984.131	531.911
462		0.05	1000	3000	0.5	0.5	100	1000		999.991	0.4913	101.646	53.1557	3000	0.4879	1023.25	531.402
463		0.05	1000	3000	0.5	0.5	100	1000		999.994	0.5148	98.0736	53.7465	3000	0.5003	992.296	528.417
464		0.05	1000	3000	0.5	0.5	100	1000		999.989	0.4715	108.928	54.6747	3000	0.5024	996.009	532.701
465		0.05	1000	3000	0.5	0.5	100	1000		1000.01	0.4874	106.069	55.0325	3000	0.5038	1013.7	543.6
466		0.05	1000	3000	0.5	0.5	100	1000		999.988	0.5163	98.5974	54.1915	3000	0.4972	991.836	524.937
467		0.05	1000	3000	0.5	0.5	100	1000		999.984	0.4627	106.023	52.2237	3000	0.5024	987.446	528.105
468		0.05	1000	3000	0.5	0.5	100	1000		1000	0.5179	99.422	54.81	3000	0.5131	979.487	534.995
469		0.05	1000	3000	0.5	0.5	100	1000		1000	0.4849	103.53	53.4391	3000	0.4964	1011.78	534.655
470		0.05	1000	3000	0.5	0.5	100	1000		999.999	0.5257	98.2847	55.0006	3000	0.5014	1012.19	540.242
471		0.05	1000	3000	0.5	0.5	100	1000		1000.01	0.4912	100.44	52.5199	3000	0.5038	997.555	534.997
472		0.05	1000	3000	0.5	0.5	100	1000		1000	0.496	105.476	55.6889	3000	0.4976	1006	532.826
473		0.05	1000	3000	0.5	0.5	100	1000		1000	0.5126	100.299	54.7228	3000	0.516	982.986	539.902
474		0.05	1000	3000	0.5	0.5	100	1000		1000.01	0.4562	110.456	53.6358	3000	0.5017	1004.5	536.406
475		0.05	1000	3000	0.5	0.5	100	1000		1000.01	0.5152	96.947	53.1688	3000	0.4966	1004.66	531.125
476		0.05	1000	3000	0.5	0.5	100	1000		999.996	0.5025	105.332	56.3446	3000	0.5009	998.152	532.156
477		0.05	1000	3000	0.5	0.5	100	1000		999.995	0.5057	100.492	54.0978	3000	0.5039	973.75	522.255
478		0.05	1000	3000	0.5	0.5	100	1000		1000.01	0.5138	98.775	54.0191	3000	0.5042	997.141	535.202
479		0.05	1000	3000	0.5	0.5	100	1000		999.994	0.4972	101.967	53.9666	3000	0.511	993.485	540.43
480		0.05	1000	3000	0.5	0.5	100	1000		999.995	0.5191	96.0842	53.0979	3000	0.4944	997.585	525.03
481		0.05	1000	3000	0.5	0.5	100	1000		1000	0.504	100.092	53.6941	3000	0.5011	995.677	531.073
482		0.05	1000	3000	0.5	0.5	100	1000		1000.01	0.5072	96.2502	51.9697	3000	0.4939	1020.07	536.309
483		0.05	1000	3000	0.5	0.5	100	1000		999.997	0.4983	95.3085	50.5524	3000	0.4946	1011.28	532.44
484		0.05	1000	3000	0.5	0.5	100	1000		1000	0.4868	98.6488	51.1154	3000	0.5	1000.04	532.272
485		0.05	1000	3000	0.5	0.5	100	1000		999.986	0.4799	103.407	52.8193	3000	0.491	1011.41	528.614
486		0.05	1000	3000	0.5	0.5	100	1000		999.995	0.5016	97.2068	51.8978	3000	0.5076	976.972	527.853
487		0.05	1000	3000	0.5	0.5	100	1000		1000.01	0.4694	105.985	52.9612	3000	0.4994	1004.64	534.019
488		0.05	1000	3000	0.5	0.5	100	1000		1000	0.4821	101.109	51.8883	3000	0.5014	1003.73	535.706
489		0.05	1000	3000	0.5	0.5	100	1000		999.994	0.4696	112.513	56.2414	3000	0.5036	984.942	528.013
490		0.05	1000	3000	0.5	0.5	100	1000		1000.01	0.4975	105.335	55.7829	3000	0.4988	1017.13	540.026
491		0.05	1000	3000	0.5	0.5	100	1000		1000.01	0.5181	94.3547	52.0409	3000	0.5007	1005.69	536.046
492		0.05	1000	3000	0.5	0.5	100	1000		1000	0.4994	95.7893	50.9197	3000	0.507	991.726	535.203
493		0.05	1000	3000	0.5	0.5	100	1000		999.993	0.493	106.168	55.7121	3000	0.4976	1016.83	538.611
494		0.05	1000	3000	0.5	0.5	100	1000		1000	0.4896	98.8797	51.5363	3000	0.4999	988.297	525.939
495		0.05	1000	3000	0.5	0.5	100	1000		1000	0.5003	97.2259	51.7772	3000	0.5015	998.575	533.099
496		0.05	1000	3000	0.5	0.5	100	1000		999.994	0.5036	100.056	53.6364	3000	0.5163	977.068	536.984
497		0.05	1000	3000	0.5	0.5	100	1000		1000.01	0.5004	98.7929	52.6214	3000	0.5038	998.804	535.69
498		0.05	1000	3000	0.5	0.5	100	1000		999.987	0.5005	101.993	54.3335	3000.01	0.4997	1001.14	532.522
499		0.05	1000	3000	0.5	0.5	100	1000		999.993	0.5018	102.446	54.7179	3000	0.496	994.721	525.158
500		0.05	1000	3000	0.5	0.5	100	1000		1000.01	0.5057	106.875	57.5358	3000	0.5027	1012.92	541.997
501		0.05	1000	3000	0.5	0.5	100	1000		1000	0.5026	96.628	51.6997	3000	0.4994	994.822	528.842
502		0.05	1000	3000	0.5	0.5	100	1000		999.999	0.5107	95.3994	51.8632	3000	0.5044	993.523	533.399
503		0.05	1000	3000	0.5	0.5	100	1000		1000.01	0.5028	105.088	56.2492	3000	0.4965	999.475	528.18
504		0.05	1000	3000	0.5	0.5	100	1000		999.994	0.4941	94.2092	49.5449	3000	0.4898	1010.31	526.774
505		0.05	1000	3000	0.5	0.5	100	1000		1000	0.5082	98.5697	53.3196	3000	0.4986	1003.53	532.632
506		0.05	1000	3000	0.5	0.5	100	1000		1000	0.475	102.528	51.8442	3000	0.5057	991.042	533.45
507		0.05	1000	3000	0.5	0.5	100	1000		999.995	0.4914	101.436	53.0636	3000	0.4989	998.8	530.389
508		0.05	1000	3000	0.5	0.5	100	1000		1000	0.4813	105.185	53.8871	3000	0.4899	1021.8	532.887
509		0.05	1000	3000	0.5	0.5	100	1000		999.996	0.5063	104.326	56.2246	3000	0.5078	990.836	535.595
510		0.05	1000	3000	0.5	0.5	100	1000		1000	0.488	107.002	55.5884	3000	0.5022	985.349	526.77
511		0.05	1000	3000	0.5	0.5	100	1000		999.994	0.5225	98.8121	54.9579	3000	0.5043	994.703	533.969
512		0.05	1000	3000	0.5	0.5	100	1000		1000	0.486	94.3472	48.8116	3000	0.505	995.346	535.045
513		0.05	1000	3000	0.5	0.5	100	1000		999.993	0.5047	101.299	54.4174	3000	0.4906	995.815	520.043
514		0.05	1000	3000	0.5	0.5	100	1000		999.99	0.5326	96.1897	54.5335	3000	0.4983	1007.72	534.557
515		0.05	1000	3000	0.5	0.5	100	1000		999.996	0.5135	96.4468	52.7202	3000	0.4995	1001.8	532.622
516		0.05	1000	3000	0.5	0.5	100	1000		999.992	0.5005	102.013	54.3536	3000	0.5006	1006.8	536.486
517		0.05	1000	3000	0.5	0.5	100	1000		999.998	0.5032	101.308	54.2633	3000	0.5058	998.46	537.589
518		0.05	1000	3000	0.5	0.5	100	1000		999.994	0.5041	102.058	54.7632	3000	0.4927	1022.36	536.149
519		0.05	1000	3000	0.5	0.5	100	1000		999.996	0.5017	95.3333	50.9135	3000.01	0.5023	1003.73	536.655
520		0.05	1000	3000	0.5	0.5	100	1000		1000	0.4764	106.234	53.8725	3000	0.494	1018.06	535.321
521		0.05	1000	3000	0.5	0.5	100	1000		1000	0.4856	103.73	53.6134	3000	0.4996	985.906	524.299
522		0.05	1000	3000	0.5	0.5	100	1000		1000	0.5175	95.7676	52.7559	3000	0.5032	1006.02	538.828
523		0.05	1000	3000	0.5	0.5	100	1000		1000.01	0.5118	94.5037	51.4871	3000	0.5001	1016.95	541.38
524		0.05	1000	3000	0.5	0.5	100	1000		999.994	0.5256	89.9491	50.3254	3000	0.4967	1014.75	536.515
525		0.05	1000	3000	0.5	0.5	100	1000		999.993	0.5036	100.591	53.9237	2999.99	0.5051	998.677	536.971
526		0.05	1000	3000	0.5	0.5	100	1000		1000.01	0.4983	98.049	52.0061	3000	0.5043	998.37	535.967
527		0.05	1000	3000	0.5	0.5	100	1000		999.988	0.516	95.2379	52.3075	3000	0.5021	983.35	525.53
528		0.05	1000	3000	0.5	0.5	100	1000		999.997	0.492	108.975	57.0692	3000	0.49	1012.32	528.058
529		0.05	1000	3000	0.5	0.5	100	1000		999.996	0.4951	106.214	55.9802	3000	0.4958	1003.86	529.827
530		0.05	1000	3000	0.5	0.5	100	1000		1000.01	0.4929	100.176	52.5605	3000	0.4981	1016.21	538.856
531		0.05	1000	3000	0.5	0.5	100	1000		999.988	0.4874	101.224	52.5148	3000	0.4936	1002.25	526.557
532		0.05	1000	3000	0.5	0.5	100	1000		1000	0.5076	93.8637	50.7212	3000	0.5006	1009.02	537.635
533		0.05	1000	3000	0.5	0.5	100	1000		1000.01	0.4804	102.069	52.1957	3000	0.5006	997.959	531.801
534		0.05	1000	3000	0.5	0.5	100	1000		999.996	0.4982	101.01	53.5691	3000	0.4966	1015.06	536.543
535		0.05	1000	3000	0.5	0.5	100	1000		999.981	0.5041	97.5605	52.347	3000	0.5058	977.265	526.178
536		0.05	1000	3000	0.5	0.5	100	1000		1000.01	0.5235	98.5954	54.9429	3000	0.4888	1005.63	523.24
537		0.05	1000	3000	0.5	0.5	100	1000		999.995	0.4935	98.1004	51.5326	3000	0.4923	1007.49	527.938
538		0.05	1000	3000	0.5	0.5	100	1000		1000	0.4977	95.2527	50.4586	3000	0.5047	984.116	528.742
539		0.05	1000	3000	0.5	0.5	100	1000		999.996	0.502	97.283	51.9889	3000	0.5021	998.927	533.899
540		0.05	1000	3000	0.5	0.5	100	1000		1000	0.4597	114.672	56.1172	3000	0.4917	1010.59	528.909
541		0.05	1000	3000	0.5	0.5	100	1000		999.998	0.4709	102.963	51.6072	3000	0.5053	989.503	532.255
542		0.05	1000	3000	0.5	0.5	100	1000		1000	0.5108	98.3469	53.4702	3000	0.5014	984.213	525.344
543		0.05	1000	3000	0.5	0.5	100	1000		999.992	0.4895	104.262	54.3303	3000	0.4975	1014.24	537.132
544		0.05	1000	3000	0.5	0.5	100	1000		999.994	0.5013	95.9469	51.2031	3000	0.5021	995.797	532.224
545		0.05	1000	3000	0.5	0.5	100	1000		1000.01	0.4975	95.4411	50.543	3000	0.4936	1023	537.517
546		0.05	1000	3000	0.5	0.5	100	1000		999.999	0.5036	103.247	55.3516	3000	0.4972	1009.37	534.221
547		0.05	1000	3000	0.5	0.5	100	1000		1000.01	0.4908	97.8063	51.0946	3000	0.495	1014.8	534.663
548		0.05	1000	3000	0.5	0.5	100	1000		999.991	0.5119	97.3754	53.0585	3000	0.4946	998.474	525.639
549		0.05	1000	3000	0.5	0.5	100	1000		1000.01	0.5051	100.789	54.1882	3000.01	0.5013	990.534	528.545
550		0.05	1000	3000	0.5	0.5	100	1000		1000	0.4852	104.881	54.1672	3000	0.4946	998.059	525.454
551		0.05	1000	3000	0.5	0.5	100	1000		1000	0.477	102.958	52.2779	3000	0.4942	1008.97	530.759
552		0.05	1000	3000	0.5	0.5	100	1000		1000.01	0.49	105.525	55.0456	3000	0.4937	1017.94	534.921
553		0.05	1000	3000	0.5	0.5	100	1000		1000	0.4889	101.867	53.0136	3000	0.5035	1007.17	539.816
554		0.05	1000	3000	0.5	0.5	100	1000		999.996	0.4934	100.421	52.7374	3000	0.4955	1010.02	532.683
555		0.05	1000	3000	0.5	0.5	100	1000		1000.01	0.4956	97.229	51.2929	3000	0.4949	1013.32	533.805
556		0.05	1000	3000	0.5	0.5	100	1000		999.993	0.4862	103.906	53.777	3000	0.5045	995.833	534.772
557		0.05	1000	3000	0.5	0.5	100	1000		999.996	0.5075	100.886	54.5011	3000	0.4962	1007.06	531.931
558		0.05	1000	3000	0.5	0.5	100	1000		1000.02	0.5044	96.194	51.6512	3000	0.5056	987.073	531.213
559		0.05	1000	3000	0.5	0.5	100	1000		1000.01	0.4903	100.788	52.5981	3000	0.5042	982.429	527.27
560		0.05	1000	3000	0.5	0.5	100	1000		1000.01	0.5168	101.014	55.5679	3000	0.5066	978.327	527.609
561		0.05	1000	3000	0.5	0.5	100	1000		1000.01	0.5009	97.4739	51.9747	3000	0.507	979.588	528.656
562		0.05	1000	3000	0.5	0.5	100	1000		999.995	0.4588	109.23	53.3466	3000	0.4985	1004.87	533.193
563		0.05	1000	3000	0.5	0.5	100	1000		999.999	0.5001	99.4295	52.9282	3000	0.5077	996.964	538.764
564		0.05	1000	3000	0.5	0.5	100	1000		999.994	0.4847	104.874	54.108	3000	0.5012	996.062	531.381
565		0.05	1000	3000	0.5	0.5	100	1000		999.985	0.4899	99.2665	51.768	3000	0.4994	1002.42	532.878
566		0.05	1000	3000	0.5	0.5	100	1000		999.994	0.5029	97.7467	52.3275	3000	0.4932	1008.83	529.662
567		0.05	1000	3000	0.5	0.5	100	1000		1000	0.4952	101.871	53.6968	3000	0.4996	1001.59	532.617
568		0.05	1000	3000	0.5	0.5	100	1000		1000	0.4729	110.742	55.7455	3000	0.5058	1002.21	539.56
569		0.05	1000	3000	0.5	0.5	100	1000		999.993	0.4977	99.7168	52.8268	3000	0.5036	985.716	528.387
570		0.05	1000	3000	0.5	0.5	100	1000		999.997	0.4879	106.356	55.2325	3000	0.4927	999.058	523.928
571		0.05	1000	3000	0.5	0.5	100	1000		1000	0.4781	106.085	53.9873	3000	0.4966	996.749	526.934
572		0.05	1000	3000	0.5	0.5	100	1000		1000.01	0.48	100.665	51.434	3000	0.4959	1000.5	528.155
573		0.05	1000	3000	0.5	0.5	100	1000		1000	0.5155	97.7436	53.6386	3000	0.5085	969.267	524.621
574		0.05	1000	3000	0.5	0.5	100	1000		999.998	0.5141	93.2462	51.0262	3000	0.5073	987.291	533.16
575		0.05	1000	3000	0.5	0.5	100	1000		1000.01	0.5105	101.672	55.2494	3000	0.4949	1002.11	527.966
576		0.05	1000	3000	0.5	0.5	100	1000		999.997	0.4991	105.862	56.2464	3000	0.5048	1003.53	539.236
577		0.05	1000	3000	0.5	0.5	100	1000		1000	0.5149	103.691	56.8304	3000	0.4929	985.101	516.875
578		0.05	1000	3000	0.5	0.5	100	1000		1000	0.4773	102.984	52.3221	3000	0.5009	1013.69	540.446
579		0.05	1000	3000	0.5	0.5	100	1000		1000.02	0.498	97.0919	51.4721	3000	0.5017	1004.42	536.363
580		0.05	1000	3000	0.5	0.5	100	1000		1000	0.4787	101.222	51.5765	3000	0.5087	987.104	534.552
581		0.05	1000	3000	0.5	0.5	100	1000		1000	0.4732	105.153	52.9683	3000	0.4947	1007.24	530.36
582		0.05	1000	3000	0.5	0.5	100	1000		999.996	0.5127	98.8808	53.9639	3000	0.5045	983.687	528.264
583		0.05	1000	3000	0.5	0.5	100	1000		1000	0.5047	99.7076	53.5636	3000	0.5045	992.897	533.258
584		0.05	1000	3000	0.5	0.5	100	1000		999.989	0.5046	100.482	53.9722	3000	0.5008	986.927	526.109
585		0.05	1000	3000	0.5	0.5	100	1000		1000.01	0.507	98.8282	53.3371	3000	0.503	999.688	535.266
586		0.05	1000	3000	0.5	0.5	100	1000		1000.01	0.5047	99.2242	53.3073	3000	0.4942	999.017	525.501
587		0.05	1000	3000	0.5	0.5	100	1000		1000	0.475	102.901	52.0247	3000	0.497	1016.64	537.87
588		0.05	1000	3000	0.5	0.5	100	1000		1000	0.512	102.753	56.0059	3000	0.5007	999.505	532.695
589		0.05	1000	3000	0.5	0.5	100	1000		999.999	0.5173	96.6685	53.2354	3000	0.4984	1013.85	537.929
590		0.05	1000	3000	0.5	0.5	100	1000		1000	0.5195	90.0843	49.8176	3000	0.5035	979.336	524.901
591		0.05	1000	3000	0.5	0.5	100	1000		999.991	0.4965	105.33	55.6629	3000	0.4966	997.289	527.175
592		0.05	1000	3000	0.5	0.5	100	1000		1000.01	0.5033	101.796	54.5405	3000	0.4946	1008.94	531.209
593		0.05	1000	3000	0.5	0.5	100	1000		999.995	0.5131	91.2322	49.8313	3000	0.4938	1031.45	542.118
594		0.05	1000	3000	0.5	0.5	100	1000		999.993	0.4783	103.391	52.6394	3000	0.5052	995.597	535.416
595		0.05	1000	3000	0.5	0.5	100	1000		1000	0.4926	101.913	53.4385	3000	0.5072	981.534	529.898
596		0.05	1000	3000	0.5	0.5	100	1000		999.992	0.4948	97.8458	51.5305	3000	0.506	970.26	522.602
597		0.05	1000	3000	0.5	0.5	100	1000		1000	0.5222	92.4591	51.3954	3000	0.5047	990.154	531.932
598		0.05	1000	3000	0.5	0.5	100	1000		999.993	0.5065	99.9513	53.8885	3000	0.5017	983.308	525.124
599		0.05	1000	3000	0.5	0.5	100	1000		1000	0.4856	104.582	54.0579	3000	0.4948	1025.82	540.332
600		0.05	1000	3000	0.5	0.5	100	1000		1000	0.5054	99.427	53.4877	3000	0.494	1004.85	528.353
601		0.05	1000	3000	0.5	0.5	100	1000		1000	0.4958	107.033	56.4889	3000	0.5012	983.065	524.495
602		0.05	1000	3000	0.5	0.5	100	1000		999.995	0.5017	97.9344	52.2984	3000	0.4953	1007.19	531.025
603		0.05	1000	3000	0.5	0.5	100	1000		999.999	0.479	102.893	52.4632	3000	0.5029	1003.97	537.493
604		0.05	1000	3000	0.5	0.5	100	1000		1000	0.5116	98.0227	53.3771	3000	0.4993	1018.95	541.544
605		0.05	1000	3000	0.5	0.5	100	1000		999.996	0.5017	100.822	53.8453	3000	0.4948	1007.28	530.532
606		0.05	1000	3000	0.5	0.5	100	1000		999.996	0.5011	96.7665	51.6108	3000	0.4947	981.1	516.659
607		0.05	1000	3000	0.5	0.5	100	1000		1000.01	0.4995	94.9964	50.5083	3000	0.4916	1005.24	526.042
608		0.05	1000	3000	0.5	0.5	100	1000		1000.01	0.4991	99.632	52.9274	3000	0.5	996.147	530.136
609		0.05	1000	3000	0.5	0.5	100	1000		1000	0.4969	101.328	53.5986	3000	0.5027	996.997	533.529
610		0.05	1000	3000	0.5	0.5	100	1000		999.984	0.493	100.422	52.6968	3000	0.5059	979.839	527.613
611		0.05	1000	3000	0.5	0.5	100	1000		1000.02	0.514	91.4719	50.0485	3000	0.5028	1009.31	540.231
612		0.05	1000	3000	0.5	0.5	100	1000		1000.01	0.5153	97.7051	53.5964	3000	0.5005	1001.63	533.654
613		0.05	1000	3000	0.5	0.5	100	1000		999.999	0.4977	97.9341	51.8816	3000	0.5051	991.548	533.156
614		0.05	1000	3000	0.5	0.5	100	1000		999.986	0.5097	99.3031	53.8814	3000	0.5057	990.517	533.205
615		0.05	1000	3000	0.5	0.5	100	1000		1000	0.5125	94.8734	51.7612	3000	0.5031	989.941	530.101
616		0.05	1000	3000	0.5	0.5	100	1000		999.997	0.5104	99.1889	53.8879	3000	0.5006	995.95	530.712
617		0.05	1000	3000	0.5	0.5	100	1000		999.991	0.5073	97.4778	52.636	3000	0.4943	1007.9	530.365
618		0.05	1000	3000	0.5	0.5	100	1000		999.995	0.5003	98.9362	52.6872	3000	0.4986	1005.41	533.64
619		0.05	1000	3000	0.5	0.5	100	1000		1000	0.4984	104.336	55.3539	3000	0.4909	1010.46	528.052
620		0.05	1000	3000	0.5	0.5	100	1000		1000.01	0.5238	99.3587	55.4028	3000	0.5049	1001.51	538.234
621		0.05	1000	3000	0.5	0.5	100	1000		1000	0.4878	107.041	55.5785	3000	0.5009	990.687	528.173
622		0.05	1000	3000	0.5	0.5	100	1000		999.988	0.4988	100.451	53.3295	3000	0.4955	1015.89	535.871
623		0.05	1000	3000	0.5	0.5	100	1000		1000.01	0.5084	99.433	53.8135	3000	0.4998	1004.56	534.465
624		0.05	1000	3000	0.5	0.5	100	1000		999.986	0.4952	98.9174	52.1453	3000	0.4911	1011.33	528.706
625		0.05	1000	3000	0.5	0.5	100	1000		1000	0.5099	100.012	54.2877	3000	0.509	980.503	531.269
626		0.05	1000	3000	0.5	0.5	100	1000		999.997	0.5115	102.554	55.8412	3000	0.4958	999.433	527.428
627		0.05	1000	3000	0.5	0.5	100	1000		999.989	0.5043	100.654	54.0285	3000	0.4962	1023.74	540.693
628		0.05	1000	3000	0.5	0.5	100	1000		999.994	0.4801	105.398	53.8592	3000	0.4992	1010.61	537.068
629		0.05	1000	3000	0.5	0.5	100	1000		999.988	0.5055	99.1937	53.3716	3000	0.5059	992.476	534.434
630		0.05	1000	3000	0.5	0.5	100	1000		999.988	0.4979	96.0728	50.923	3000	0.5043	997.727	535.642
631		0.05	1000	3000	0.5	0.5	100	1000		1000.01	0.4764	102.17	51.8105	3000	0.5067	995.691	537.074
632		0.05	1000	3000	0.5	0.5	100	1000		999.994	0.4734	106.621	53.7271	3000	0.502	995.863	532.141
633		0.05	1000	3000	0.5	0.5	100	1000		1000.01	0.4853	103.558	53.4958	3000.01	0.504	994.065	533.328
634		0.05	1000	3000	0.5	0.5	100	1000		999.996	0.5009	92.2708	49.1962	3000	0.4987	1008.1	535.136
635		0.05	1000	3000	0.5	0.5	100	1000		999.992	0.4941	101.19	53.2216	3000	0.5045	969.036	520.432
636		0.05	1000	3000	0.5	0.5	100	1000		1000	0.517	94.1609	51.8242	3000	0.4965	1005.2	531.246
637		0.05	1000	3000	0.5	0.5	100	1000		1000	0.5412	88.388	50.9214	3000	0.4964	1011.35	534.41
638		0.05	1000	3000	0.5	0.5	100	1000		999.994	0.491	101.808	53.2093	3000	0.5014	996.847	531.991
639		0.05	1000	3000	0.5	0.5	100	1000		1000	0.4961	106.21	56.0852	3000	0.5032	991.814	531.214
640		0.05	1000	3000	0.5	0.5	100	1000		999.996	0.5057	97.9332	52.7202	2999.99	0.4998	986.217	524.737
641		0.05	1000	3000	0.5	0.5	100	1000		1000	0.5105	93.5051	50.8098	3000	0.5005	1005.48	535.708
642		0.05	1000	3000	0.5	0.5	100	1000		999.986	0.4757	101.646	51.4657	3000	0.494	1008.5	530.266
643		0.05	1000	3000	0.5	0.5	100	1000		999.998	0.51	101.633	55.177	3000	0.4962	1011.16	534.057
644		0.05	1000	3000	0.5	0.5	100	1000		1000	0.4913	103.418	54.0901	3000	0.5007	1003.42	534.838
645		0.05	1000	3000	0.5	0.5	100	1000		999.996	0.5166	92.6757	50.9673	3000	0.5001	1016.8	541.252
646		0.05	1000	3000	0.5	0.5	100	1000		999.995	0.4859	104.041	53.8107	3000	0.4993	999.703	531.314
647		0.05	1000	3000	0.5	0.5	100	1000		1000	0.4797	101.119	51.6365	3000	0.5007	990.057	527.652
648		0.05	1000	3000	0.5	0.5	100	1000		999.995	0.4831	101.6	52.2523	3000	0.507	987.713	533.046
649		0.05	1000	3000	0.5	0.5	100	1000		1000	0.4887	106.96	55.6448	3000	0.5003	993.476	529.032
650		0.05	1000	3000	0.5	0.5	100	1000		1000	0.5007	103.12	54.9598	3000	0.4966	1011.16	534.487
651		0.05	1000	3000	0.5	0.5	100	1000		1000	0.4935	107.773	56.6145	3000	0.5068	993.959	536.197
652		0.05	1000	3000	0.5	0.5	100	1000		1000.01	0.506	96.171	51.8	3000	0.5075	1003.57	542.179
653		0.05	1000	3000	0.5	0.5	100	1000		999.998	0.513	102.483	55.9669	3000	0.4989	1001.87	532.062
654		0.05	1000	3000	0.5	0.5	100	1000		999.995	0.4796	102.522	52.3425	3000	0.4978	998.031	528.878
655		0.05	1000	3000	0.5	0.5	100	1000		1000.01	0.5113	93.2098	50.729	3000	0.4954	1006.7	530.831
656		0.05	1000	3000	0.5	0.5	100	1000		999.992	0.504	99.125	53.1765	3000	0.51	980.529	532.317
657		0.05	1000	3000	0.5	0.5	100	1000		1000.01	0.4934	104.401	54.8322	3000	0.4978	995.458	527.452
658		0.05	1000	3000	0.5	0.5	100	1000		999.983	0.5087	99.4477	53.8509	3000	0.5022	986.024	527.084
659		0.05	1000	3000	0.5	0.5	100	1000		999.993	0.4738	112.524	56.7564	3000	0.5011	995.476	530.998
660		0.05	1000	3000	0.5	0.5	100	1000		1000	0.5149	94.8324	51.9768	3000	0.5071	978.344	528.115
661		0.05	1000	3000	0.5	0.5	100	1000		1000	0.5018	98.5012	52.6186	3000	0.5045	986.602	529.818
662		0.05	1000	3000	0.5	0.5	100	1000		999.995	0.5273	96.9542	54.4167	3000	0.4943	1018.42	535.889
663		0.05	1000	3000	0.5	0.5	100	1000		1000	0.5083	100.348	54.3003	3000	0.5001	1005.81	535.467
664		0.05	1000	3000	0.5	0.5	100	1000		1000.01	0.5178	100.211	55.2341	3000.01	0.4998	1016.32	540.675
665		0.05	1000	3000	0.5	0.5	100	1000		999.994	0.4916	108.337	56.6902	3000	0.5018	985.753	526.493
666		0.05	1000	3000	0.5	0.5	100	1000		999.991	0.5033	105.156	56.3369	3000	0.492	1015.75	531.96
667		0.05	1000	3000	0.5	0.5	100	1000		1000.01	0.4941	105.085	55.2704	3000	0.4954	1018.3	537.035
668		0.05	1000	3000	0.5	0.5	100	1000		1000	0.4841	107.998	55.6553	3000	0.507	995.401	537.214
669		0.05	1000	3000	0.5	0.5	100	1000		999.989	0.4863	101.298	52.4371	3000	0.5059	978.957	527.155
670		0.05	1000	3000	0.5	0.5	100	1000		1000.01	0.5156	93.0806	51.088	3000	0.5013	1007.88	537.788
671		0.05	1000	3000	0.5	0.5	100	1000		1000	0.4867	101.253	52.454	3000	0.5075	983.803	531.423
672		0.05	1000	3000	0.5	0.5	100	1000		1000.01	0.4952	100.785	53.1267	3000	0.505	994.977	534.906
673		0.05	1000	3000	0.5	0.5	100	1000		999.992	0.5084	97.0297	52.5078	3000	0.5023	993.226	531.09
674		0.05	1000	3000	0.5	0.5	100	1000		999.994	0.498	101.8	53.9637	3000	0.4879	1001.71	520.268
675		0.05	1000	3000	0.5	0.5	100	1000		1000.01	0.5211	97.1217	53.8691	3000	0.4913	1012.79	529.617
676		0.05	1000	3000	0.5	0.5	100	1000		1000.01	0.526	99.6504	55.7947	3000	0.5132	976.552	533.525
677		0.05	1000	3000	0.5	0.5	100	1000		1000.01	0.5024	99.7806	53.3571	3000	0.5021	1004.49	536.884
678		0.05	1000	3000	0.5	0.5	100	1000		999.996	0.5048	100.508	54.0101	3000	0.4927	1020.66	535.33
679		0.05	1000	3000	0.5	0.5	100	1000		999.995	0.5209	95.8827	53.1682	3000	0.499	1007.46	535.087
680		0.05	1000	3000	0.5	0.5	100	1000		999.997	0.483	102.347	52.624	3000	0.5035	991.841	531.574
681		0.05	1000	3000	0.5	0.5	100	1000		1000	0.4913	102.811	53.7709	3000	0.4952	1002.03	528.19
682		0.05	1000	3000	0.5	0.5	100	1000		999.999	0.4978	103.093	54.6265	3000	0.4985	987.1	523.76
683		0.05	1000	3000	0.5	0.5	100	1000		999.985	0.5053	98.4443	52.9465	3000	0.507	989.332	533.939
684		0.05	1000	3000	0.5	0.5	100	1000		999.998	0.529	93.4702	52.6326	3000	0.4987	998.107	529.89
685		0.05	1000	3000	0.5	0.5	100	1000		999.995	0.4989	101.783	54.0519	3000	0.5041	996.374	534.699
686		0.05	1000	3000	0.5	0.5	100	1000		1000	0.5321	91.6486	51.9111	3000	0.5033	987.351	528.988
687		0.05	1000	3000	0.5	0.5	100	1000		999.988	0.4861	98.329	50.8775	3000	0.4936	1003.2	527.144
688		0.05	1000	3000	0.5	0.5	100	1000		1000	0.5056	97.6953	52.5743	3000	0.502	1004.24	536.628
689		0.05	1000	3000	0.5	0.5	100	1000		999.989	0.4757	105.355	53.349	3000	0.4878	1010.68	524.805
690		0.05	1000	3000	0.5	0.5	100	1000		1000.01	0.4983	100.555	53.336	3000	0.5019	995.823	532.009
691		0.05	1000	3000	0.5	0.5	100	1000		1000	0.4835	102.862	52.9344	3000	0.4932	1023.61	537.407
692		0.05	1000	3000	0.5	0.5	100	1000		999.994	0.4998	98.6481	52.4838	3000	0.4936	1006	528.613
693		0.05	1000	3000	0.5	0.5	100	1000		1000	0.4819	105.905	54.3246	3000	0.5047	1009.04	542.042
694		0.05	1000	3000	0.5	0.5	100	1000		1000.01	0.5019	95.9645	51.2736	3000.01	0.4976	1007.73	533.785
695		0.05	1000	3000	0.5	0.5	100	1000		999.991	0.4909	96.8922	50.6275	3000	0.4995	1007.77	535.82
696		0.05	1000	3000	0.5	0.5	100	1000		1000.01	0.4984	101.539	53.8668	3000.01	0.5005	991.379	528.205
697		0.05	1000	3000	0.5	0.5	100	1000		1000.01	0.5018	95.8153	51.1751	3000	0.491	1026.92	536.698
698		0.05	1000	3000	0.5	0.5	100	1000		999.994	0.4836	101.039	52.0126	3000	0.4934	1003.48	527.015
699		0.05	1000	3000	0.5	0.5	100	1000		1000	0.4855	102.569	53.0127	3000	0.4927	1015.92	532.852
700		0.05	1000	3000	0.5	0.5	100	1000		1000	0.5005	101.454	54.048	3000	0.5025	995.016	532.183
701		0.05	1000	3000	0.5	0.5	100	1000		999.989	0.4862	104.487	54.0756	3000	0.5002	1000.41	532.62
702		0.05	1000	3000	0.5	0.5	100	1000		1000	0.4819	98.9929	50.779	3000	0.4935	1014.39	532.835
703		0.05	1000	3000	0.5	0.5	100	1000		999.989	0.4877	103.4	53.6828	3000	0.4971	982.687	519.937
704		0.05	1000	3000	0.5	0.5	100	1000		999.991	0.4755	98.4347	49.8234	3000	0.4974	982.237	520.097
705		0.05	1000	3000	0.5	0.5	100	1000		999.991	0.4756	103.999	52.6521	3000	0.5	1014	539.693
706		0.05	1000	3000	0.5	0.5	100	1000		1000.01	0.5124	102.144	55.7086	3000	0.4949	1014.86	534.611
707		0.05	1000	3000	0.5	0.5	100	1000		1000.01	0.5004	97.0636	51.6983	3000	0.498	990.599	525.08
708		0.05	1000	3000	0.5	0.5	100	1000		999.997	0.4969	101.717	53.8041	3000	0.4912	1002.59	524.176
709		0.05	1000	3000	0.5	0.5	100	1000		999.994	0.4769	100.495	51.0122	3000	0.4964	1009.47	533.44
710		0.05	1000	3000	0.5	0.5	100	1000		1000	0.4862	102.91	53.2584	3000	0.4913	1029.95	538.616
711		0.05	1000	3000	0.5	0.5	100	1000		999.993	0.5	100.21	53.3321	3000	0.5162	977.138	536.956
712		0.05	1000	3000	0.5	0.5	100	1000		999.997	0.5242	92.3451	51.5285	3000	0.4957	998.695	526.953
713		0.05	1000	3000	0.5	0.5	100	1000		999.998	0.5027	97.9625	52.4249	3000	0.5042	1014.7	544.581
714		0.05	1000	3000	0.5	0.5	100	1000		999.995	0.4962	93.7522	49.5159	3000	0.5085	984.324	532.833
715		0.05	1000	3000	0.5	0.5	100	1000		999.999	0.484	105.683	54.4507	3000	0.5042	986.933	529.656
716		0.05	1000	3000	0.5	0.5	100	1000		999.997	0.4912	93.1332	48.6991	3000	0.4936	1006.47	528.852
717		0.05	1000	3000	0.5	0.5	100	1000		999.991	0.5214	98.3137	54.5644	3000	0.4999	1000.09	532.225
718		0.05	1000	3000	0.5	0.5	100	1000		1000	0.5038	95.0817	50.9894	3000	0.4971	996.702	527.413
719		0.05	1000	3000	0.5	0.5	100	1000		999.997	0.4987	98.9646	52.5381	3000	0.4949	1015.15	534.76
720		0.05	1000	3000	0.5	0.5	100	1000		1000.01	0.4907	103.254	53.9347	2999.99	0.4979	1014.53	537.737
721		0.05	1000	3000	0.5	0.5	100	1000		999.999	0.4936	104.943	55.1406	3000	0.5042	985.385	528.86
722		0.05	1000	3000	0.5	0.5	100	1000		1000.02	0.538	91.8854	52.6186	3000	0.5042	1003.4	538.51
723		0.05	1000	3000	0.5	0.5	100	1000		999.995	0.4595	105.693	51.6988	3000	0.5015	998.722	533.125
724		0.05	1000	3000	0.5	0.5	100	1000		999.997	0.501	105.263	56.1363	3000	0.5019	981.678	524.454
725		0.05	1000	3000	0.5	0.5	100	1000		1000.01	0.4918	104.581	54.7504	3000	0.501	1004.63	535.771
726		0.05	1000	3000	0.5	0.5	100	1000		1000	0.5282	94.8973	53.3564	3000	0.4956	994.067	524.373
727		0.05	1000	3000	0.5	0.5	100	1000		999.991	0.4932	101.743	53.4117	3000	0.5076	967.874	522.995
728		0.05	1000	3000	0.5	0.5	100	1000		1000.01	0.5064	96.9084	52.237	3000	0.4988	1006.81	534.596
729		0.05	1000	3000	0.5	0.5	100	1000		999.987	0.5056	97.0125	52.2166	2999.99	0.4996	1000.03	531.789
730		0.05	1000	3000	0.5	0.5	100	1000		1000	0.5117	99.0794	53.9695	3000	0.5046	979.242	526.024
731		0.05	1000	3000	0.5	0.5	100	1000		999.994	0.4836	108.834	56.0197	3000	0.5036	1003.74	538.061
732		0.05	1000	3000	0.5	0.5	100	1000		999.997	0.4789	102.252	52.1218	3000	0.5014	1008.61	538.353
733		0.05	1000	3000	0.5	0.5	100	1000		999.989	0.5005	99.4454	52.9781	3000	0.4951	994.056	523.924
734		0.05	1000	3000	0.5	0.5	100	1000		1000.01	0.4764	104.533	53.0092	3000	0.4923	1016.72	532.774
735		0.05	1000	3000	0.5	0.5	100	1000		999.993	0.4806	105.455	53.9491	3000	0.4969	1018.25	538.559
736		0.05	1000	3000	0.5	0.5	100	1000		1000	0.4913	105.053	54.9395	3000	0.4974	988.042	523.097
737		0.05	1000	3000	0.5	0.5	100	1000		999.994	0.5185	102.361	56.4987	3000	0.4949	1007.12	530.563
738		0.05	1000	3000	0.5	0.5	100	1000		1000.01	0.4927	103.608	54.3355	3000	0.5003	993.989	529.369
739		0.05	1000	3000	0.5	0.5	100	1000		999.994	0.488	104.847	54.4583	3000	0.4964	1000.63	528.751
740		0.05	1000	3000	0.5	0.5	100	1000		999.986	0.4695	110.057	55.0013	3000	0.4955	995.669	525.127
741		0.05	1000	3000	0.5	0.5	100	1000		999.988	0.4835	106.586	54.8582	3000	0.5026	994.274	531.96
742		0.05	1000	3000	0.5	0.5	100	1000		1000.01	0.4838	106.49	54.8446	3000	0.5043	991.187	532.1
743		0.05	1000	3000	0.5	0.5	100	1000		999.997	0.5041	94.9715	50.9631	3000	0.5021	1004.56	536.912
744		0.05	1000	3000	0.5	0.5	100	1000		999.991	0.4887	101.299	52.6981	3000	0.4966	991.883	524.371
745		0.05	1000	3000	0.5	0.5	100	1000		999.991	0.4818	103.794	53.2327	3000	0.4955	1006.19	530.685
746		0.05	1000	3000	0.5	0.5	100	1000		1000.01	0.54	94.4811	54.3045	3000	0.4821	1023.35	525.121
747		0.05	1000	3000	0.5	0.5	100	1000		1000	0.5094	101.535	55.0555	3000	0.5026	1005.02	537.719
748		0.05	1000	3000	0.5	0.5	100	1000		999.991	0.4703	104.781	52.4514	3000	0.5015	1010.79	539.626
749		0.05	1000	3000	0.5	0.5	100	1000		1000.01	0.5246	99.4177	55.521	3000	0.5066	981.791	529.489
750		0.05	1000	3000	0.5	0.5	100	1000		999.999	0.5058	101.904	54.865	3000	0.5027	1001.15	535.695
751		0.05	1000	3000	0.5	0.5	100	1000		999.996	0.4845	101.859	52.5326	3000	0.4878	1016.48	527.853
752		0.05	1000	3000	0.5	0.5	100	1000		999.995	0.5065	98.4866	53.1015	3000	0.5057	998.778	537.668
753		0.05	1000	3000	0.5	0.5	100	1000		1000.01	0.5103	100.904	54.8144	3000	0.5056	978.829	526.809
754		0.05	1000	3000	0.5	0.5	100	1000		999.999	0.4844	103.362	53.2943	3000	0.5112	976.039	531.078
755		0.05	1000	3000	0.5	0.5	100	1000		1000.01	0.4861	97.8575	50.6401	3000	0.5035	986.724	528.84
756		0.05	1000	3000	0.5	0.5	100	1000		999.989	0.4686	106.725	53.2344	3000	0.5143	989.709	541.849
757		0.05	1000	3000	0.5	0.5	100	1000		1000	0.4997	98.9557	52.6398	3000	0.4969	1012.3	535.391
758		0.05	1000	3000	0.5	0.5	100	1000		1000.01	0.4957	98.9736	52.2203	3000	0.4931	1009.05	529.623
759		0.05	1000	3000	0.5	0.5	100	1000		999.996	0.5247	96.5933	53.946	3000	0.4964	1028.79	543.568
760		0.05	1000	3000	0.5	0.5	100	1000		999.994	0.4665	105.562	52.4177	3000	0.4899	1008.3	525.785
761		0.05	1000	3000	0.5	0.5	100	1000		999.994	0.5167	101.545	55.8509	3000	0.4948	1016.7	535.507
762		0.05	1000	3000	0.5	0.5	100	1000		999.991	0.5134	95.2619	52.0639	3000	0.5	1003.87	534.333
763		0.05	1000	3000	0.5	0.5	100	1000		999.999	0.5425	92.5349	53.4367	3000	0.4999	1011.56	538.257
764		0.05	1000	3000	0.5	0.5	100	1000		1000	0.4821	98.0492	50.3126	3000	0.5187	964.957	532.782
765		0.05	1000	3000	0.5	0.5	100	1000		1000	0.495	102.548	54.0377	3000	0.4981	1004.1	532.414
766		0.05	1000	3000	0.5	0.5	100	1000		1000	0.4921	101.852	53.3507	3000	0.5001	999.694	532.207
767		0.05	1000	3000	0.5	0.5	100	1000		1000	0.5003	100.503	53.5273	3000	0.5007	1012.38	539.597
768		0.05	1000	3000	0.5	0.5	100	1000		999.984	0.5386	96.25	55.1834	3000	0.5064	973.363	524.651
769		0.05	1000	3000	0.5	0.5	100	1000		1000	0.5036	103.34	55.4007	3000	0.5066	995.183	536.694
770		0.05	1000	3000	0.5	0.5	100	1000		999.99	0.4908	99.5396	52.0055	3000	0.4979	1002.54	531.343
771		0.05	1000	3000	0.5	0.5	100	1000		999.99	0.5096	94.2048	51.1021	3000	0.5042	994.594	533.775
772		0.05	1000	3000	0.5	0.5	100	1000		1000	0.4965	99.4652	52.5701	3000	0.5056	997.006	536.616
773		0.05	1000	3000	0.5	0.5	100	1000		999.991	0.4826	105.555	54.2257	3000	0.5025	997.145	533.382
774		0.05	1000	3000	0.5	0.5	100	1000		1000	0.4865	101.079	52.3491	3000	0.4999	987.842	525.619
775		0.05	1000	3000	0.5	0.5	100	1000		1000	0.515	103.293	56.6298	3000	0.4986	1007.13	534.55
776		0.05	1000	3000	0.5	0.5	100	1000		999.993	0.4929	100.793	52.8846	3000	0.4968	1000.44	529.012
777		0.05	1000	3000	0.5	0.5	100	1000		999.993	0.5284	97.4702	54.8273	3000	0.5044	979.405	525.832
778		0.05	1000	3000	0.5	0.5	100	1000		999.991	0.5077	94.8244	51.2464	3000	0.501	1010.34	538.785
779		0.05	1000	3000	0.5	0.5	100	1000		1000.01	0.4803	95.206	48.6734	3000	0.5025	1004.25	537.172
780		0.05	1000	3000	0.5	0.5	100	1000		999.994	0.5253	94.8764	53.0557	3000	0.4993	980.956	521.331
781		0.05	1000	3000	0.5	0.5	100	1000		1000	0.4979	101.563	53.8264	3000	0.5048	1006.51	540.857
782		0.05	1000	3000	0.5	0.5	100	1000		1000.01	0.5106	102.714	55.8289	3000	0.4999	1017.11	541.236
783		0.05	1000	3000	0.5	0.5	100	1000		1000	0.4993	98.126	52.1548	3000	0.5141	974.049	533.073
784		0.05	1000	3000	0.5	0.5	100	1000		999.995	0.5158	98.7157	54.1966	3000	0.505	990.538	532.457
785		0.05	1000	3000	0.5	0.5	100	1000		1000.01	0.512	99.7871	54.3897	3000	0.4947	1018.6	536.376
786		0.05	1000	3000	0.5	0.5	100	1000		999.987	0.4994	103.476	55.0112	3000	0.5009	1011.6	539.406
787		0.05	1000	3000	0.5	0.5	100	1000		1000.01	0.4916	104.657	54.7617	3000	0.5009	992.5	529.147
788		0.05	1000	3000	0.5	0.5	100	1000		999.99	0.5059	101.037	54.4093	3000	0.5079	987.678	534.03
789		0.05	1000	3000	0.5	0.5	100	1000		1000	0.4896	102.811	53.5792	3000	0.5082	982.606	531.564
790		0.05	1000	3000	0.5	0.5	100	1000		1000.01	0.4999	103.442	55.0437	3000.01	0.498	1009.99	535.418
791		0.05	1000	3000	0.5	0.5	100	1000		1000	0.4745	104.569	52.8209	3000	0.5059	989.241	532.719
792		0.05	1000	3000	0.5	0.5	100	1000		1000.01	0.4806	103.271	52.8272	3000	0.5032	1005.13	538.352
793		0.05	1000	3000	0.5	0.5	100	1000		999.99	0.4855	105.614	54.579	3000	0.4975	1011.11	535.458
794		0.05	1000	3000	0.5	0.5	100	1000		1000.01	0.4936	98.3744	51.6899	3000	0.5023	997.629	533.465
795		0.05	1000	3000	0.5	0.5	100	1000		1000.01	0.4894	95.8018	49.9042	3000	0.4935	1014.33	532.793
796		0.05	1000	3000	0.5	0.5	100	1000		1000	0.4902	103.082	53.7913	3000	0.501	1006.9	537.029
797		0.05	1000	3000	0.5	0.5	100	1000		1000	0.494	95.6891	50.3224	3000	0.4985	1019.38	540.95
798		0.05	1000	3000	0.5	0.5	100	1000		1000.02	0.5018	101.415	54.1713	3000	0.5053	1006.72	541.533
799		0.05	1000	3000	0.5	0.5	100	1000		1000	0.4964	97.1005	51.3118	3000	0.5007	982.17	523.433
800		0.05	1000	3000	0.5	0.5	100	1000		1000.01	0.4749	105.341	53.2469	3000	0.4958	992.537	523.786
801		0.05	1000	3000	0.5	0.5	100	1000		999.993	0.5017	103.275	55.154	3000	0.5011	999.406	533.071
802		0.05	1000	3000	0.5	0.5	100	1000		999.988	0.5245	94.3394	52.6716	3000	0.5008	993.287	529.478
803		0.05	1000	3000	0.5	0.5	100	1000		999.997	0.4978	99.6066	52.7776	3000	0.5006	1003.96	534.956
804		0.05	1000	3000	0.5	0.5	100	1000		1000.01	0.4901	104.053	54.2796	2999.99	0.4999	1008.05	536.442
805		0.05	1000	3000	0.5	0.5	100	1000		999.995	0.4848	101.862	52.5693	3000	0.4981	1013.27	537.247
806		0.05	1000	3000	0.5	0.5	100	1000		999.986	0.5128	98.4787	53.7531	3000	0.5063	989.941	533.486
807		0.05	1000	3000	0.5	0.5	100	1000		999.999	0.4853	103.534	53.488	3000	0.5025	993.473	531.377
808		0.05	1000	3000	0.5	0.5	100	1000		999.991	0.4873	101.454	52.6305	3000	0.5001	1002.66	533.708
809		0.05	1000	3000	0.5	0.5	100	1000		1000	0.4914	101.353	53.0155	3000	0.5004	1016.5	541.462
810		0.05	1000	3000	0.5	0.5	100	1000		1000.01	0.5008	99.0609	52.8118	3000	0.488	1016.63	528.148
811		0.05	1000	3000	0.5	0.5	100	1000		999.999	0.4777	106.229	54.0118	3000	0.5036	988.709	530.012
812		0.05	1000	3000	0.5	0.5	100	1000		999.989	0.4614	106.007	52.0705	3000	0.4993	988.025	525.104
813		0.05	1000	3000	0.5	0.5	100	1000		999.988	0.5059	101.501	54.6578	3000	0.5052	997.139	536.27
814		0.05	1000	3000	0.5	0.5	100	1000		1000.01	0.5244	96.8934	54.0868	3000	0.498	1004.74	532.651
815		0.05	1000	3000	0.5	0.5	100	1000		1000.01	0.4823	99.691	51.1856	3000	0.4938	1009.35	530.524
816		0.05	1000	3000	0.5	0.5	100	1000		1000	0.4972	99.475	52.6489	3000	0.4988	983.345	522.104
817		0.05	1000	3000	0.5	0.5	100	1000		1000.01	0.4609	105.143	51.5893	3000	0.5005	987.886	526.272
818		0.05	1000	3000	0.5	0.5	100	1000		1000.01	0.5172	97.4442	53.6439	3000	0.5076	989.184	534.438
819		0.05	1000	3000	0.5	0.5	100	1000		999.993	0.5027	101.305	54.2077	3000	0.5055	990.811	533.11
820		0.05	1000	3000	0.5	0.5	100	1000		999.998	0.5145	96.9644	53.1059	3000	0.498	997.134	528.554
821		0.05	1000	3000	0.5	0.5	100	1000		1000.01	0.5178	94.7639	52.2333	3000	0.5098	976.114	529.744
822		0.05	1000	3000	0.5	0.5	100	1000		999.999	0.509	100.35	54.3757	3000	0.4984	1005.41	533.406
823		0.05	1000	3000	0.5	0.5	100	1000		999.994	0.5326	93.8655	53.2185	3000	0.4959	1012.12	534.297
824		0.05	1000	3000	0.5	0.5	100	1000		999.994	0.4875	101.713	52.7858	3000	0.5019	989.687	528.7
825		0.05	1000	3000	0.5	0.5	100	1000		999.996	0.5027	97.6069	52.2315	3000	0.5012	1008.37	538.027
826		0.05	1000	3000	0.5	0.5	100	1000		999.991	0.493	103.995	54.5712	3000	0.4928	1002.4	525.868
827		0.05	1000	3000	0.5	0.5	100	1000		1000	0.491	100.394	52.4745	3000	0.501	988.673	527.289
828		0.05	1000	3000	0.5	0.5	100	1000		999.992	0.514	97.8956	53.5611	3000	0.4948	1023.27	539
829		0.05	1000	3000	0.5	0.5	100	1000		1000.02	0.4978	104.295	55.2596	3000	0.5019	996.628	532.481
830		0.05	1000	3000	0.5	0.5	100	1000		1000	0.5024	103.248	55.2132	3000	0.5059	1005.99	541.752
831		0.05	1000	3000	0.5	0.5	100	1000		999.993	0.497	97.7061	51.6884	3000	0.4991	999.982	531.287
832		0.05	1000	3000	0.5	0.5	100	1000		1000.02	0.5177	98.9924	54.5567	3000	0.4964	1001.29	529.037
833		0.05	1000	3000	0.5	0.5	100	1000		999.998	0.518	104.223	57.4656	3000	0.5063	986.723	531.788
834		0.05	1000	3000	0.5	0.5	100	1000		1000	0.4958	98.3017	51.8848	3000	0.4952	1001.84	528.118
835		0.05	1000	3000	0.5	0.5	100	1000		999.984	0.5301	91.8218	51.8091	3000	0.496	999.651	527.796
836		0.05	1000	3000	0.5	0.5	100	1000		999.989	0.5221	96.6314	53.7006	3000	0.5073	978.605	528.422
837		0.05	1000	3000	0.5	0.5	100	1000		1000.02	0.5185	99.8108	55.0894	3000	0.5024	984.4	526.486
838		0.05	1000	3000	0.5	0.5	100	1000		999.99	0.4929	103.357	54.2233	3000	0.496	1009.68	533.086
839		0.05	1000	3000	0.5	0.5	100	1000		1000	0.503	102.246	54.7478	3000	0.4999	1009.89	537.336
840		0.05	1000	3000	0.5	0.5	100	1000		999.998	0.5211	99.9115	55.4207	3000	0.4998	1003.26	533.793
841		0.05	1000	3000	0.5	0.5	100	1000		999.995	0.5071	97.5096	52.6332	3000	0.5018	984.468	525.802
842		0.05	1000	3000	0.5	0.5	100	1000		1000.01	0.4897	97.1029	50.6175	3000	0.4893	1024.88	533.779
843		0.05	1000	3000	0.5	0.5	100	1000		999.998	0.5036	94.392	50.5996	3000	0.5117	985.139	536.567
844		0.05	1000	3000	0.5	0.5	100	1000		1000.01	0.5263	100.509	56.3106	3000	0.507	991.609	535.157
845		0.05	1000	3000	0.5	0.5	100	1000		1000	0.4844	103.025	53.1237	3000	0.4965	1001.46	529.31
846		0.05	1000	3000	0.5	0.5	100	1000		1000	0.514	95.1177	52.0446	3000	0.5073	973.191	525.516
847		0.05	1000	3000	0.5	0.5	100	1000		1000.01	0.5013	93.9919	50.1586	3000	0.4972	1003.51	531.106
848		0.05	1000	3000	0.5	0.5	100	1000		1000	0.4904	97.9271	51.1222	3000	0.4954	1025.9	540.961
849		0.05	1000	3000	0.5	0.5	100	1000		999.998	0.4748	104.413	52.7658	3000	0.4963	1004.97	530.954
850		0.05	1000	3000	0.5	0.5	100	1000		1000.01	0.496	99.6722	52.6239	3000	0.5048	989.74	531.832
851		0.05	1000	3000	0.5	0.5	100	1000		999.996	0.513	101.253	55.2938	3000	0.5116	984.372	536.078
852		0.05	1000	3000	0.5	0.5	100	1000		1000	0.4923	104.316	54.6694	3000	0.5056	986.18	530.796
853		0.05	1000	3000	0.5	0.5	100	1000		999.999	0.5085	101.343	54.8521	3000	0.4982	1002.46	531.651
854		0.05	1000	3000	0.5	0.5	100	1000		999.989	0.5046	103.179	55.4247	3000	0.4918	1006.3	526.851
855		0.05	1000	3000	0.5	0.5	100	1000		999.993	0.4885	98.5107	51.2296	3000	0.5079	991.613	536.092
856		0.05	1000	3000	0.5	0.5	100	1000		999.997	0.5194	95.569	52.8372	3000	0.499	1004.47	533.524
857		0.05	1000	3000	0.5	0.5	100	1000		1000.01	0.5121	102.109	55.6571	3000	0.5029	1012.15	541.856
858		0.05	1000	3000	0.5	0.5	100	1000		999.99	0.5391	96.4933	55.3711	3000	0.5032	1010.87	541.456
859		0.05	1000	3000	0.5	0.5	100	1000		1000.01	0.4919	99.6457	52.1761	3000	0.5023	990.61	529.699
860		0.05	1000	3000	0.5	0.5	100	1000		999.997	0.4938	99.1109	52.1005	3000	0.4936	991.653	521.018
861		0.05	1000	3000	0.5	0.5	100	1000		1000	0.4798	105.331	53.7992	3000	0.5054	987.663	531.332
862		0.05	1000	3000	0.5	0.5	100	1000		1000.01	0.4921	102.052	53.4624	3000	0.5012	999.989	533.552
863		0.05	1000	3000	0.5	0.5	100	1000		1000.01	0.5007	103.594	55.2188	3000	0.4988	1002.28	532.147
864		0.05	1000	3000	0.5	0.5	100	1000		1000.01	0.4884	97.1526	50.5122	3000	0.5017	994.586	531.197
865		0.05	1000	3000	0.5	0.5	100	1000		999.996	0.5064	98.7924	53.2579	3000	0.4966	998.594	527.903
866		0.05	1000	3000	0.5	0.5	100	1000		1000	0.5202	97.3136	53.887	3000	0.5041	984.258	528.174
867		0.05	1000	3000	0.5	0.5	100	1000		999.998	0.4937	99.7123	52.4047	3000	0.4982	992.199	526.202
868		0.05	1000	3000	0.5	0.5	100	1000		999.979	0.5017	98.6719	52.6937	3000	0.5022	992.158	530.39
869		0.05	1000	3000	0.5	0.5	100	1000		999.982	0.5009	101.185	53.9474	3000	0.501	998.998	532.743
870		0.05	1000	3000	0.5	0.5	100	1000		999.996	0.4829	98.0678	50.415	3000	0.5011	994.693	530.531
871		0.05	1000	3000	0.5	0.5	100	1000		999.991	0.5076	102.899	55.5973	3000	0.4969	1000.43	529.199
872		0.05	1000	3000	0.5	0.5	100	1000		1000	0.5216	95.6218	53.0917	3000	0.4985	1010.14	536.011
873		0.05	1000	3000	0.5	0.5	100	1000		999.996	0.4978	104.482	55.3685	3000	0.503	996.992	533.818
874		0.05	1000	3000	0.5	0.5	100	1000		1000.01	0.5142	94.1655	51.538	3000	0.4989	983.069	522.029
875		0.05	1000	3000	0.5	0.5	100	1000		999.995	0.5085	98.0113	53.0481	3000	0.5002	1010.99	538.352
876		0.05	1000	3000	0.5	0.5	100	1000		1000.01	0.5124	99.331	54.1733	3000	0.4956	1014.11	534.942
877		0.05	1000	3000	0.5	0.5	100	1000		1000	0.5052	97.5386	52.4574	3000	0.5049	1001.13	538.055
878		0.05	1000	3000	0.5	0.5	100	1000		999.995	0.4932	101.437	53.2494	3000	0.495	992.637	523.061
879		0.05	1000	3000	0.5	0.5	100	1000		999.998	0.4803	101.862	52.0771	3000	0.495	1000.17	526.964
880		0.05	1000	3000	0.5	0.5	100	1000		1000.01	0.5149	93.663	51.3321	3000	0.499	1003.24	532.938
881		0.05	1000	3000	0.5	0.5	100	1000		999.995	0.5036	102.99	55.2149	3000	0.5012	1004.43	535.915
882		0.05	1000	3000	0.5	0.5	100	1000		999.989	0.5038	96.3786	51.6845	3000	0.5078	986.386	533.228
883		0.05	1000	3000	0.5	0.5	100	1000		999.993	0.5167	97.1571	53.4394	3000	0.497	996.877	527.389
884		0.05	1000	3000	0.5	0.5	100	1000		1000.01	0.4939	102.68	53.9785	3000	0.508	1003.59	542.677
885		0.05	1000	3000	0.5	0.5	100	1000		999.999	0.4908	99.6752	52.0793	3000.01	0.498	1011.07	535.982
886		0.05	1000	3000	0.5	0.5	100	1000		1000	0.4697	104.067	52.0315	3000	0.4997	993.707	528.613
887		0.05	1000	3000	0.5	0.5	100	1000		1000.01	0.5177	94.0497	51.8301	3000	0.4994	1005.22	534.354
888		0.05	1000	3000	0.5	0.5	100	1000		999.995	0.52	93.1892	51.5778	3000	0.5047	981.219	527.15
889		0.05	1000	3000	0.5	0.5	100	1000		1000	0.491	104.017	54.3652	2999.99	0.4939	1016.24	534.27
890		0.05	1000	3000	0.5	0.5	100	1000		999.989	0.5022	100.357	53.6531	3000	0.4914	1035.89	541.864
891		0.05	1000	3000	0.5	0.5	100	1000		1000.01	0.4975	106.699	56.5072	3000	0.5042	995.622	534.34
892		0.05	1000	3000	0.5	0.5	100	1000		999.999	0.5006	100.933	53.7841	3000	0.4933	1007.12	528.791
893		0.05	1000	3000	0.5	0.5	100	1000		1000	0.4725	105.33	52.9792	3000	0.4933	1007.57	529.109
894		0.05	1000	3000	0.5	0.5	100	1000		1000	0.497	98.6034	52.161	3000	0.5035	998.948	535.424
895		0.05	1000	3000	0.5	0.5	100	1000		999.997	0.5108	101.68	55.2877	3000	0.5012	1004.39	535.905
896		0.05	1000	3000	0.5	0.5	100	1000		999.982	0.4834	105.73	54.3999	3000	0.4934	1009.51	530.192
897		0.05	1000	3000	0.5	0.5	100	1000		1000	0.4911	101.183	52.8993	3000	0.5074	995.633	537.724
898		0.05	1000	3000	0.5	0.5	100	1000		999.995	0.5208	96.8774	53.7051	3000	0.504	1004.29	538.767
899		0.05	1000	3000	0.5	0.5	100	1000		999.997	0.5143	97.7701	53.526	3000	0.5057	984.525	529.964
900		0.05	1000	3000	0.5	0.5	100	1000		1000	0.4941	103.314	54.3372	3000	0.5076	975.375	527.042
1		0.05	1000	3000	1	1	100	1000		1000.01	1.0203	95.9262	104.186	3000	1.0034	989.783	1057.18
2		0.05	1000	3000	1	1	100	1000		1000	0.9627	103.146	105.705	3000	0.9937	1014.98	1073.6
3		0.05	1000	3000	1	1	100	1000		1000.03	1.0116	99.0992	106.713	3000	0.9938	1008.26	1066.56
4		0.05	1000	3000	1	1	100	1000		1000	1.0038	100.95	107.861	3000	0.9902	1006.95	1061.39
5		0.05	1000	3000	1	1	100	1000		1000	1.008	100.508	107.841	3000	1.0078	995.546	1067.99
6		0.05	1000	3000	1	1	100	1000		999.974	0.9852	100.618	105.525	3000	1.0033	999.822	1067.75
7		0.05	1000	3000	1	1	100	1000		999.996	0.988	104.122	109.5	3000	1.0014	1009.14	1075.74
8		0.05	1000	3000	1	1	100	1000		1000	1.0062	100.605	107.758	3000	0.9984	1000.42	1063.26
9		0.05	1000	3000	1	1	100	1000		1000	1.0087	99.8868	107.255	2999.99	0.9955	996.08	1055.54
10		0.05	1000	3000	1	1	100	1000		999.999	1.0112	100.396	108.063	3000	0.9997	998.579	1062.67
11		0.05	1000	3000	1	1	100	1000		1000.02	0.967	103.927	106.98	3000.01	0.9948	1006.98	1066.32
12		0.05	1000	3000	1	1	100	1000		1000.01	1.0234	99.7271	108.642	3000	0.9992	1012.23	1076.64
13		0.05	1000	3000	1	1	100	1000		1000.01	0.9742	106.387	110.325	3000	0.9956	996.98	1056.55
14		0.05	1000	3000	1	1	100	1000		999.995	0.9777	101.288	105.416	3000	0.9958	1005.69	1065.99
15		0.05	1000	3000	1	1	100	1000		999.993	1.0117	97.8593	105.39	3000	1.0108	997.462	1073.22
16		0.05	1000	3000	1	1	100	1000		1000.02	1.021	96.6511	105.047	3000	1.0031	995.697	1063.14
17		0.05	1000	3000	1	1	100	1000		999.989	1.0081	99.2001	106.452	3000	1.0143	995.905	1075.24
18		0.05	1000	3000	1	1	100	1000		999.987	1.002	99.7117	106.355	3000	0.9914	1012.84	1068.83
19		0.05	1000	3000	1	1	100	1000		999.994	1.0157	98.7756	106.794	3000	1.0045	999.251	1068.48
20		0.05	1000	3000	1	1	100	1000		999.992	1.0275	97.71	106.872	3000.01	1.0147	996.483	1076.31
21		0.05	1000	3000	1	1	100	1000		1000.01	0.9854	100.131	105.029	3000.01	1.0114	980.81	1055.89
22		0.05	1000	3000	1	1	100	1000		999.999	0.9985	103.441	109.948	3000	1.0069	986.012	1056.82
23		0.05	1000	3000	1	1	100	1000		999.995	0.9818	101.101	105.658	3000.01	0.9974	999.092	1060.72
24		0.05	1000	3000	1	1	100	1000		999.993	1.0483	91.7419	102.371	3000	1.0076	988.404	1060.07
25		0.05	1000	3000	1	1	100	1000		1000.01	0.9952	99.0783	104.958	2999.99	1.001	1000.8	1066.35
26		0.05	1000	3000	1	1	100	1000		1000.01	0.9815	101.327	105.865	2999.99	0.9896	1013.16	1067.29
27		0.05	1000	3000	1	1	100	1000		1000.01	0.9964	100.528	106.624	3000	0.9942	1007.65	1066.37
28		0.05	1000	3000	1	1	100	1000		1000	0.9926	96.3689	101.822	3000.01	0.9946	1011.53	1070.92
29		0.05	1000	3000	1	1	100	1000		999.988	1.0473	96.8057	107.92	3000	0.9911	1014.28	1070.11
30		0.05	1000	3000	1	1	100	1000		999.999	0.9812	102.441	106.999	3000	1.0021	975.307	1040.33
31		0.05	1000	3000	1	1	100	1000		999.998	1.0382	99.751	110.242	2999.99	0.9958	1020.64	1081.87
32		0.05	1000	3000	1	1	100	1000		1000.03	0.9949	101.966	107.991	3000	1.0082	986.902	1059.18
33		0.05	1000	3000	1	1	100	1000		1000	1.0151	101.646	109.836	3000	0.9957	1000.79	1060.71
34		0.05	1000	3000	1	1	100	1000		1000.01	0.9629	98.3295	100.789	3000	0.9907	1001.67	1056.35
35		0.05	1000	3000	1	1	100	1000		999.989	1.0092	100.026	107.457	2999.99	1.0056	993.391	1063.3
36		0.05	1000	3000	1	1	100	1000		999.99	0.9626	105.683	108.29	2999.99	1.0074	994.606	1066.54
37		0.05	1000	3000	1	1	100	1000		999.984	1.0115	98.0027	105.525	3000	0.9992	994.981	1058.23
38		0.05	1000	3000	1	1	100	1000		999.999	1.007	99.2136	106.348	3000	1.0149	990.248	1069.8
39		0.05	1000	3000	1	1	100	1000		999.993	1.0129	96.8309	104.405	3000	0.9913	1013.98	1069.96
40		0.05	1000	3000	1	1	100	1000		1000.01	1.038	98.8764	109.249	3000	0.9997	1010.69	1075.52
41		0.05	1000	3000	1	1	100	1000		999.988	1.0311	98.9498	108.605	3000	0.9876	1010.86	1062.71
42		0.05	1000	3000	1	1	100	1000		1000.01	0.9647	104.369	107.18	3000	1.0046	994.569	1063.58
43		0.05	1000	3000	1	1	100	1000		999.998	0.9764	101.187	105.168	3000	1.0001	992.919	1056.99
44		0.05	1000	3000	1	1	100	1000		1000	1.0314	102.93	113.004	3000.01	1.0037	999.951	1068.36
45		0.05	1000	3000	1	1	100	1000		1000.01	0.971	98.9151	102.241	3000	0.9959	1005.92	1066.35
46		0.05	1000	3000	1	1	100	1000		999.995	1.0001	98.6	104.965	3000	0.9884	1016.43	1069.44
47		0.05	1000	3000	1	1	100	1000		1000.01	0.9846	99.5773	104.362	3000	0.9985	1003.66	1066.81
48		0.05	1000	3000	1	1	100	1000		1000.01	1.0097	97.6646	104.967	3000	1.0014	993.136	1058.67
49		0.05	1000	3000	1	1	100	1000		999.992	1.0133	91.7257	98.9413	3000	1.0029	989.35	1056.15
50		0.05	1000	3000	1	1	100	1000		1000.01	0.986	102.145	107.206	3000	1.0066	999.421	1070.85
51		0.05	1000	3000	1	1	100	1000		999.995	0.9915	99.4077	104.919	2999.99	0.995	1007.77	1067.34
52		0.05	1000	3000	1	1	100	1000		1000.02	0.9862	97.8199	102.691	3000	0.9923	1025.35	1083
53		0.05	1000	3000	1	1	100	1000		999.996	1.0089	99.343	106.692	3000	0.995	997.888	1056.93
54		0.05	1000	3000	1	1	100	1000		1000.01	1.0341	97.3055	107.111	3000	0.9983	996.211	1058.58
55		0.05	1000	3000	1	1	100	1000		1000.01	1.0238	98.5044	107.35	3000.01	0.9954	1013.8	1074.18
56		0.05	1000	3000	1	1	100	1000		1000	1.0371	99.2223	109.534	3000	0.9937	1011.7	1070.12
57		0.05	1000	3000	1	1	100	1000		1000.01	1.0267	94.3121	103.077	3000	0.9961	998.757	1058.96
58		0.05	1000	3000	1	1	100	1000		1000	1.0082	99.0165	106.266	3000	1.0007	989.91	1054.48
59		0.05	1000	3000	1	1	100	1000		999.994	1.0192	99.5087	107.961	3000	0.9948	1007.87	1067.24
60		0.05	1000	3000	1	1	100	1000		1000	0.9788	101.09	105.322	3000	0.9986	999.622	1062.63
61		0.05	1000	3000	1	1	100	1000		999.981	1.039	97.0109	107.289	3000	1.0099	995.298	1069.96
62		0.05	1000	3000	1	1	100	1000		1000	1.0129	99.2	106.953	3000	1.0178	993.738	1076.6
63		0.05	1000	3000	1	1	100	1000		1000.01	1.0108	104.197	112.113	3000	0.9917	1002.76	1058.59
64		0.05	1000	3000	1	1	100	1000		1000	1.0284	97.3747	106.598	3000	1.009	992.798	1066.31
65		0.05	1000	3000	1	1	100	1000		999.987	0.9848	100.922	105.799	3000	1.0009	1010.39	1076.44
66		0.05	1000	3000	1	1	100	1000		1000.02	0.9935	99.1247	104.831	3000	1.0029	997.364	1064.71
67		0.05	1000	3000	1	1	100	1000		1000.01	0.9702	101.42	104.742	3000	1.0021	997.282	1063.85
68		0.05	1000	3000	1	1	100	1000		1000.03	0.9766	102.925	107.001	3000	1.0055	995.153	1065.17
69		0.05	1000	3000	1	1	100	1000		1000.01	1.0086	98.95	106.237	3000	1.0035	1001.06	1069.34
70		0.05	1000	3000	1	1	100	1000		1000.01	0.9953	97.7284	103.543	3000	0.9951	1004.85	1064.36
71		0.05	1000	3000	1	1	100	1000		999.999	0.9908	100.827	106.336	2999.99	1.0038	998.891	1067.28
72		0.05	1000	3000	1	1	100	1000		999.982	0.9784	103.054	107.326	3000	1.0064	997.54	1068.64
73		0.05	1000	3000	1	1	100	1000		999.992	0.9632	104.107	106.744	3000	1.0089	981.9	1054.53
74		0.05	1000	3000	1	1	100	1000		1000	0.9881	99.3272	104.469	3000	1.0004	996.362	1060.97
75		0.05	1000	3000	1	1	100	1000		1000	1.0217	96.5821	105.039	3000	0.9903	1012.76	1067.62
76		0.05	1000	3000	1	1	100	1000		999.987	0.9606	102.284	104.592	3000	0.9848	1010.58	1059.4
77		0.05	1000	3000	1	1	100	1000		1000.01	1.0087	97.7584	104.971	3000	1.0038	1003.63	1072.37
78		0.05	1000	3000	1	1	100	1000		1000.02	1.0062	101.865	109.106	2999.99	1.002	1012.96	1080.47
79		0.05	1000	3000	1	1	100	1000		1000.01	1.0387	97.3981	107.688	2999.99	0.9941	1003.47	1061.81
80		0.05	1000	3000	1	1	100	1000		999.983	1.0092	95.4982	102.594	3000	0.9904	1008.04	1062.69
81		0.05	1000	3000	1	1	100	1000		999.997	1.0254	98.1453	107.121	3000	1.0061	986.612	1056.58
82		0.05	1000	3000	1	1	100	1000		1000	0.9944	101.736	107.688	3000	1.0012	991.169	1056.39
83		0.05	1000	3000	1	1	100	1000		999.998	1.0184	100.553	109.009	3000	0.9979	990.724	1052.35
84		0.05	1000	3000	1	1	100	1000		999.996	1.0052	98.4515	105.342	3000.01	1.0008	997.706	1062.91
85		0.05	1000	3000	1	1	100	1000		1000	1.0384	92.6067	102.364	3000	0.9932	1012.29	1070.21
86		0.05	1000	3000	1	1	100	1000		1000	1.0215	98.9751	107.623	3000	0.9968	1000.91	1062.07
87		0.05	1000	3000	1	1	100	1000		999.993	0.9831	105.744	110.657	3000	1.004	991.249	1059.42
88		0.05	1000	3000	1	1	100	1000		999.981	1.0006	100.662	107.212	3000	0.9909	1012.9	1068.39
89		0.05	1000	3000	1	1	100	1000		999.986	1.0246	98.0638	106.952	3000	0.9973	999.723	1061.32
90		0.05	1000	3000	1	1	100	1000		999.999	1.0058	101.113	108.253	3000	1.0051	996.055	1065.63
91		0.05	1000	3000	1	1	100	1000		999.995	0.9747	100.743	104.523	2999.99	0.9829	999.615	1045.82
92		0.05	1000	3000	1	1	100	1000		1000	0.9993	98.5981	104.879	3000	0.9921	1002.66	1058.81
93		0.05	1000	3000	1	1	100	1000		999.985	0.9576	103.659	105.658	3000	0.9989	1002.26	1065.66
94		0.05	1000	3000	1	1	100	1000		999.987	1.0035	95.6861	102.213	3000	0.997	1003.97	1065.52
95		0.05	1000	3000	1	1	100	1000		999.985	0.9883	96.2953	101.308	3000	1.0001	989.167	1053.03
96		0.05	1000	3000	1	1	100	1000		1000	1.0212	102.462	111.376	3000	1.006	985.388	1055.19
97		0.05	1000	3000	1	1	100	1000		999.991	1.0014	100.43	107.059	3000	0.9909	1009.83	1065.2
98		0.05	1000	3000	1	1	100	1000		999.994	0.9958	101.911	108.025	3000	1.0186	984.681	1067.64
99		0.05	1000	3000	1	1	100	1000		1000.01	0.9628	102.676	105.227	3000	1.0039	993.753	1061.92
100		0.05	1000	3000	1	1	100	1000		999.992	1.0268	96.4943	105.471	3000	1.0021	1008.07	1075.31
101		0.05	1000	3000	1	1	100	1000		1000.02	1.0058	99.3715	106.391	3000.01	1.0027	1002.9	1070.42
102		0.05	1000	3000	1	1	100	1000		999.992	0.9936	102.397	108.298	3000	0.9992	990.828	1053.83
103		0.05	1000	3000	1	1	100	1000		999.996	1.0106	102.74	110.526	3000	1.0003	1000.23	1065
104		0.05	1000	3000	1	1	100	1000		1000.01	1.0135	99.5324	107.379	3000	0.9947	1000.43	1059.32
105		0.05	1000	3000	1	1	100	1000		999.992	1.0202	97.2345	105.598	3000	1.0021	995.841	1062.22
106		0.05	1000	3000	1	1	100	1000		1000	0.9981	101.033	107.342	2999.99	0.9872	1014.48	1066.08
107		0.05	1000	3000	1	1	100	1000		999.984	1.0301	102.218	112.085	3000	1.009	997.73	1071.61
108		0.05	1000	3000	1	1	100	1000		1000	0.9867	100.834	105.904	3000	0.9955	1002.88	1062.78
109		0.05	1000	3000	1	1	100	1000		999.987	1.0025	104.104	111.091	2999.99	1.005	989.116	1058.15
110		0.05	1000	3000	1	1	100	1000		999.989	1.0032	98.7851	105.493	3000	0.9929	1007.09	1064.36
111		0.05	1000	3000	1	1	100	1000		1000.02	0.9572	103.475	105.433	3000	0.9982	998.744	1061.23
112		0.05	1000	3000	1	1	100	1000		1000.01	0.9797	105.686	110.216	3000	0.995	1002.74	1062.01
113		0.05	1000	3000	1	1	100	1000		999.997	0.999	99.3816	105.688	3000	1.005	986.209	1055.02
114		0.05	1000	3000	1	1	100	1000		1000.01	1.0309	94.291	103.471	3000	1.0027	993.451	1060.39
115		0.05	1000	3000	1	1	100	1000		1000.02	1.0149	96.0493	103.762	2999.99	0.9997	1005.27	1069.75
116		0.05	1000	3000	1	1	100	1000		1000.02	1.0252	100.275	109.425	2999.99	0.9881	1016.33	1068.92
117		0.05	1000	3000	1	1	100	1000		1000	1.0147	96.898	104.666	3000	1.0052	984.271	1053.2
118		0.05	1000	3000	1	1	100	1000		1000.01	0.9638	101.076	103.696	3000	1.0019	994.526	1060.68
119		0.05	1000	3000	1	1	100	1000		999.976	1.012	99.8715	107.588	3000	1.0009	1004.77	1070.49
120		0.05	1000	3000	1	1	100	1000		999.999	1.0496	97.4956	108.924	3000	1.0022	1000.1	1066.9
121		0.05	1000	3000	1	1	100	1000		1000	1.0203	102.107	110.891	3000	1.0087	1005.28	1079.39
122		0.05	1000	3000	1	1	100	1000		999.992	0.9944	105.079	111.232	3000.01	0.996	1001.82	1062.15
123		0.05	1000	3000	1	1	100	1000		999.994	1	100.408	106.88	3000	1.0002	1009.28	1074.53
124		0.05	1000	3000	1	1	100	1000		1000.01	1.0254	97.0766	105.956	3000	1.0058	992.664	1062.83
125		0.05	1000	3000	1	1	100	1000		1000.02	1.0119	103.953	111.97	3000	1.0071	994.508	1066.13
126		0.05	1000	3000	1	1	100	1000		1000.01	0.9967	98.9675	104.997	3000	0.9928	1011.73	1069.22
127		0.05	1000	3000	1	1	100	1000		1000.01	1.0023	100.068	106.763	3000.01	0.9936	1009.33	1067.55
128		0.05	1000	3000	1	1	100	1000		1000.01	0.9755	102.712	106.656	3000	0.9915	1006.29	1062.05
129		0.05	1000	3000	1	1	100	1000		1000.01	0.9846	101.795	106.686	3000	1.0184	982.667	1065.29
130		0.05	1000	3000	1	1	100	1000		1000	1.023	95.2557	103.728	3000	0.9998	1007.37	1072.11
131		0.05	1000	3000	1	1	100	1000		1000.01	0.9888	101.51	106.839	2999.99	0.9988	993.332	1056.07
132		0.05	1000	3000	1	1	100	1000		999.992	0.9847	98.8858	103.647	3000	0.9876	1017.07	1069.23
133		0.05	1000	3000	1	1	100	1000		999.98	1.0075	102.786	110.23	2999.99	1.0073	996.979	1068.99
134		0.05	1000	3000	1	1	100	1000		999.982	1.0292	98.5976	108.015	2999.99	1.005	1004.37	1074.47
135		0.05	1000	3000	1	1	100	1000		1000.01	0.9711	107.294	110.914	2999.99	1.0054	997.024	1067.01
136		0.05	1000	3000	1	1	100	1000		999.99	1.036	96.7012	106.638	3000	0.9951	997.369	1056.43
137		0.05	1000	3000	1	1	100	1000		999.998	1.0081	95.3185	102.289	3000	0.9989	1008.88	1072.74
138		0.05	1000	3000	1	1	100	1000		999.979	1.0238	102.176	111.356	3000	0.994	1009.01	1067.66
139		0.05	1000	3000	1	1	100	1000		999.989	0.9803	102.486	106.945	3000	0.9971	1007.19	1069
140		0.05	1000	3000	1	1	100	1000		999.991	0.995	97.1603	102.912	3000	1.0002	1000.07	1064.72
141		0.05	1000	3000	1	1	100	1000		1000.01	1.0052	101.071	108.15	3000	0.9957	1011.28	1071.82
142		0.05	1000	3000	1	1	100	1000		1000.01	0.9976	97.5671	103.604	3000	0.9987	1007.01	1070.53
143		0.05	1000	3000	1	1	100	1000		1000	1.0253	98.922	107.958	3000	0.994	1003.29	1061.58
144		0.05	1000	3000	1	1	100	1000		999.999	1.0477	96.8528	108.011	3000	0.9905	1001.96	1056.39
145		0.05	1000	3000	1	1	100	1000		1000.02	0.9841	97.9927	102.647	3000	1.0039	992.123	1060.15
146		0.05	1000	3000	1	1	100	1000		1000.01	0.9842	100.766	105.569	3000	0.9957	1003.65	1063.74
147		0.05	1000	3000	1	1	100	1000		999.996	1.0045	100.027	106.952	3000	0.9913	999.776	1055.02
148		0.05	1000	3000	1	1	100	1000		999.987	0.9855	96.9724	101.725	3000	0.9969	991.489	1052.15
149		0.05	1000	3000	1	1	100	1000		1000	0.981	96.0631	100.315	2999.99	0.9896	1015.75	1070.03
150		0.05	1000	3000	1	1	100	1000		999.992	1.0024	100.743	107.493	2999.99	0.9851	1015.21	1064.51
151		0.05	1000	3000	1	1	100	1000		999.996	1.0199	97.5701	105.923	3000	1.0186	993.06	1076.78
152		0.05	1000	3000	1	1	100	1000		999.988	1.0231	95.4436	103.941	3000	1.0005	991.303	1055.76
153		0.05	1000	3000	1	1	100	1000		999.986	1.0115	98.6359	106.203	3000	0.989	1002.82	1055.68
154		0.05	1000	3000	1	1	100	1000		1000.01	1.027	99.49	108.761	3000	0.9905	1015.92	1071.1
155		0.05	1000	3000	1	1	100	1000		999.99	0.9682	105.67	108.908	3000	0.9966	996.463	1057.05
156		0.05	1000	3000	1	1	100	1000		999.98	0.9706	101.301	104.656	2999.99	0.9949	1006.16	1065.53
157		0.05	1000	3000	1	1	100	1000		999.997	0.9516	103.175	104.509	2999.99	0.9997	998.335	1062.37
158		0.05	1000	3000	1	1	100	1000		999.984	0.9803	104.589	109.136	3000	0.9958	998.743	1058.69
159		0.05	1000	3000	1	1	100	1000		999.999	1.0152	96.3841	104.157	3000	0.997	1002.19	1063.55
160		0.05	1000	3000	1	1	100	1000		999.999	1.0083	100.249	107.596	3000	1.0005	998.372	1063.25
161		0.05	1000	3000	1	1	100	1000		999.993	1.0323	98.0113	107.703	3000	1.0126	993.791	1071.23
162		0.05	1000	3000	1	1	100	1000		1000.02	0.9515	103.37	104.694	3000	0.9902	1004.31	1058.54
163		0.05	1000	3000	1	1	100	1000		999.997	0.9649	101.717	104.475	3000	0.9985	1001.96	1064.97
164		0.05	1000	3000	1	1	100	1000		999.984	0.9716	98.8036	102.183	3000	1.0091	997.142	1071.1
165		0.05	1000	3000	1	1	100	1000		1000.01	0.9971	104.218	110.62	3000	0.9993	1010.56	1075.01
166		0.05	1000	3000	1	1	100	1000		1000	1.0059	100.621	107.739	3000	0.9961	1008.89	1069.79
167		0.05	1000	3000	1	1	100	1000		1000	0.9641	102.234	104.921	3000	1.0122	994.774	1071.87
168		0.05	1000	3000	1	1	100	1000		1000.01	0.9839	102.132	106.968	3000	0.9982	1002.15	1064.88
169		0.05	1000	3000	1	1	100	1000		999.997	0.9873	103.957	109.251	3000	1.0076	992.13	1064.17
170		0.05	1000	3000	1	1	100	1000		1000.02	1.0094	100.502	107.99	3000	1.0173	968.554	1048.78
171		0.05	1000	3000	1	1	100	1000		999.998	1.0278	98.091	107.318	3000	0.9941	1004.12	1062.54
172		0.05	1000	3000	1	1	100	1000		999.994	0.9679	102.59	105.7	3000	1.0046	1000.21	1069.64
173		0.05	1000	3000	1	1	100	1000		1000.01	0.9851	101.51	106.447	2999.99	0.9915	1007.45	1063.3
174		0.05	1000	3000	1	1	100	1000		1000.01	1.0125	98.9617	106.656	2999.99	1.0014	1001.19	1067.18
175		0.05	1000	3000	1	1	100	1000		1000.01	0.9575	105.267	107.296	3000	1.0095	987	1060.6
176		0.05	1000	3000	1	1	100	1000		1000.01	1.0096	97.1489	104.409	3000	1.0156	988.866	1069.05
177		0.05	1000	3000	1	1	100	1000		1000.01	0.9948	98.3902	104.189	3000	0.9989	997.188	1060.28
178		0.05	1000	3000	1	1	100	1000		1000.02	0.993	99.6391	105.321	3000	1.0096	987.922	1061.73
179		0.05	1000	3000	1	1	100	1000		999.991	1.0059	96.4443	103.267	3000	0.9916	994.556	1049.75
180		0.05	1000	3000	1	1	100	1000		1000	0.9948	100.363	106.274	3000	0.9969	1002.91	1064.24
181		0.05	1000	3000	1	1	100	1000		1000.01	1.0392	97.6689	108.039	3000	0.9927	1014.55	1072.13
182		0.05	1000	3000	1	1	100	1000		999.982	0.9954	95.2375	100.915	3000.01	1.0013	1018.16	1085.26
183		0.05	1000	3000	1	1	100	1000		1000.01	0.9896	99.185	104.483	3000.01	1.0042	992.209	1060.56
184		0.05	1000	3000	1	1	100	1000		999.986	0.992	103.701	109.504	3000	0.9963	1009.72	1070.87
185		0.05	1000	3000	1	1	100	1000		999.996	0.9719	101.332	104.83	3000	1.004	1007.16	1076.41
186		0.05	1000	3000	1	1	100	1000		1000.01	0.9691	102.78	106.026	3000	0.9834	1008.76	1055.97
187		0.05	1000	3000	1	1	100	1000		999.995	0.9855	101.673	106.654	3000	0.9899	997.019	1050.59
188		0.05	1000	3000	1	1	100	1000		999.985	1.0057	98.0094	104.921	3000	1.006	985.901	1055.75
189		0.05	1000	3000	1	1	100	1000		1000.01	0.9858	102.368	107.423	3000	1.014	984.927	1063.09
190		0.05	1000	3000	1	1	100	1000		1000	0.9825	99.983	104.561	3000	1.0094	974.446	1047
191		0.05	1000	3000	1	1	100	1000		1000	1.0062	100.266	107.392	3000	0.9929	1017.32	1075.23
192		0.05	1000	3000	1	1	100	1000		1000.02	0.9769	99.2012	103.161	3000	0.9924	997.887	1054.11
193		0.05	1000	3000	1	1	100	1000		1000.01	0.9648	101.279	104.009	3000	1.0064	1002.6	1074.11
194		0.05	1000	3000	1	1	100	1000		1000	0.9846	100.704	105.546	3000	1.0025	997.264	1064.23
195		0.05	1000	3000	1	1	100	1000		1000.01	1.0239	98.456	107.303	3000	0.9916	1007.89	1063.88
196		0.05	1000	3000	1	1	100	1000		1000.01	1.0043	98.2331	105.013	3000	0.9971	1002.03	1063.55
197		0.05	1000	3000	1	1	100	1000		999.991	0.9626	104.564	107.147	3000	1.0114	979.352	1054.33
198		0.05	1000	3000	1	1	100	1000		1000.01	1.0153	99.189	107.196	3000	0.9872	1015.2	1066.77
199		0.05	1000	3000	1	1	100	1000		1000.01	1.0067	100.558	107.76	3000	1.0088	983.197	1055.8
200		0.05	1000	3000	1	1	100	1000		1000.01	1.0054	100.041	107.069	3000	1.0118	982.751	1058.42
201		0.05	1000	3000	1	1	100	1000		999.982	0.9519	105.565	106.963	3000	1.009	991.534	1064.95
202		0.05	1000	3000	1	1	100	1000		999.986	0.9842	103.571	108.507	2999.99	1.006	1000.37	1071.27
203		0.05	1000	3000	1	1	100	1000		999.994	0.9663	100.671	103.547	3000.01	1.0017	1000.32	1066.65
204		0.05	1000	3000	1	1	100	1000		1000.01	1.0178	93.4766	101.273	3000	0.9988	1002.7	1066.02
205		0.05	1000	3000	1	1	100	1000		1000.01	1.0089	99.7163	107.085	3000	0.991	1018.09	1073.95
206		0.05	1000	3000	1	1	100	1000		999.986	1.0172	97.63	105.707	2999.99	0.9827	1012.24	1058.86
207		0.05	1000	3000	1	1	100	1000		999.985	1.0124	98.9592	106.649	3000	1.013	990.195	1067.74
208		0.05	1000	3000	1	1	100	1000		999.993	0.9604	106.556	108.933	3000	1.0134	987.248	1064.94
209		0.05	1000	3000	1	1	100	1000		999.994	0.9819	100.275	104.804	3000	1.0009	1018.78	1085.43
210		0.05	1000	3000	1	1	100	1000		999.996	0.9881	100.473	105.674	3000	0.987	1022.3	1074.05
211		0.05	1000	3000	1	1	100	1000		1000	1.0086	103.62	111.249	2999.99	0.988	1008.88	1061.03
212		0.05	1000	3000	1	1	100	1000		999.998	1.0251	98.2496	107.207	3000	0.9985	1002.13	1065.12
213		0.05	1000	3000	1	1	100	1000		1000.01	1.0282	97.4434	106.654	3000	0.9945	1019.35	1079.08
214		0.05	1000	3000	1	1	100	1000		999.994	1.0286	96.0097	105.121	3000	1.0025	1005.1	1072.6
215		0.05	1000	3000	1	1	100	1000		999.999	1.0086	98.2402	105.477	3000	0.9963	1006.55	1067.5
216		0.05	1000	3000	1	1	100	1000		1000.02	0.979	101.238	105.506	3000	0.9995	997.581	1061.35
217		0.05	1000	3000	1	1	100	1000		1000.01	1.0009	100.623	107.201	3000	1.0063	990.122	1060.62
218		0.05	1000	3000	1	1	100	1000		999.994	0.993	102.906	108.769	3000	1.0054	990.095	1059.66
219		0.05	1000	3000	1	1	100	1000		999.994	1.0003	99.8207	106.289	3000	1.0002	997.861	1062.4
220		0.05	1000	3000	1	1	100	1000		1000.01	1.0179	99.0756	107.349	3000	0.9979	992.739	1054.47
221		0.05	1000	3000	1	1	100	1000		1000.01	1.0425	97.6351	108.348	3000	0.9987	991.149	1053.7
222		0.05	1000	3000	1	1	100	1000		999.986	0.9877	100.599	105.763	3000	1.0024	1000.18	1067.2
223		0.05	1000	3000	1	1	100	1000		1000.01	0.9966	96.0203	101.862	3000	0.9944	1000.15	1058.67
224		0.05	1000	3000	1	1	100	1000		999.984	1.019	94.8589	102.898	3000	1.0179	977.639	1059.33
225		0.05	1000	3000	1	1	100	1000		999.986	1.0043	97.5355	104.271	3000	1.0068	989.802	1060.78
226		0.05	1000	3000	1	1	100	1000		999.993	0.9897	102.507	107.992	3000	0.9903	1004.73	1059.16
227		0.05	1000	3000	1	1	100	1000		1000.01	1.0172	100.811	109.155	3000	1.0195	982.65	1066.38
228		0.05	1000	3000	1	1	100	1000		1000.02	0.9763	102.494	106.515	3000	1.0037	1015.83	1085.31
229		0.05	1000	3000	1	1	100	1000		1000	1.0255	96.2038	105.019	3000	0.9994	990.369	1053.56
230		0.05	1000	3000	1	1	100	1000		999.996	0.9959	101.499	107.595	3000	0.9888	1013.77	1067.06
231		0.05	1000	3000	1	1	100	1000		999.996	0.9939	100.629	106.459	3000.01	1.0038	998.623	1067.03
232		0.05	1000	3000	1	1	100	1000		1000	0.9923	105.556	111.496	3000	0.9941	999.539	1057.71
233		0.05	1000	3000	1	1	100	1000		999.983	1.0008	100.998	107.592	3000	0.9925	1009.72	1066.76
234		0.05	1000	3000	1	1	100	1000		1000	1.0157	98.8921	106.917	3000	1.0141	973.071	1050.39
235		0.05	1000	3000	1	1	100	1000		1000.01	1.0193	101.116	109.715	3000	1.0082	992.854	1065.56
236		0.05	1000	3000	1	1	100	1000		1000	1.0144	95.7994	103.439	3000	0.9972	1000.93	1062.44
237		0.05	1000	3000	1	1	100	1000		1000.01	1.0248	98.0573	106.963	3000	1.0098	996.52	1071.16
238		0.05	1000	3000	1	1	100	1000		1000	0.9791	105.834	110.306	3000	0.9907	1016.53	1072.05
239		0.05	1000	3000	1	1	100	1000		999.992	0.9694	100.363	103.563	3000	1.0001	1000.15	1064.75
240		0.05	1000	3000	1	1	100	1000		999.985	1.0009	96.1681	102.461	3000	0.9959	1000.09	1060.22
241		0.05	1000	3000	1	1	100	1000		1000	0.9806	103.032	107.551	3000	0.991	1000.64	1055.55
242		0.05	1000	3000	1	1	100	1000		1000	1.0059	99.0085	106.014	3000	1.0132	990.17	1067.94
243		0.05	1000	3000	1	1	100	1000		1000	0.9977	94.4593	100.319	3000	0.9917	1008.09	1064.15
244		0.05	1000	3000	1	1	100	1000		999.988	0.9921	103.489	109.285	3000	1	998.286	1062.6
245		0.05	1000	3000	1	1	100	1000		1000	0.966	104.735	107.699	3000	1.0091	985.806	1058.86
246		0.05	1000	3000	1	1	100	1000		1000	1.0109	103.267	111.12	3000	1.0075	992.277	1064.12
247		0.05	1000	3000	1	1	100	1000		999.997	1.0114	99.1405	106.739	3000	0.9999	989.729	1053.47
248		0.05	1000	3000	1	1	100	1000		1000	0.9679	100.316	103.358	3000	1.0059	992.477	1062.72
249		0.05	1000	3000	1	1	100	1000		1000	1.0292	96.2956	105.493	2999.99	0.9994	993.015	1056.39
250		0.05	1000	3000	1	1	100	1000		1000	1.0224	93.6158	101.882	3000	1.0054	992.371	1062.01
251		0.05	1000	3000	1	1	100	1000		999.994	0.9869	100.294	105.359	2999.99	1.0009	1002.8	1068.37
252		0.05	1000	3000	1	1	100	1000		999.994	0.9669	102.311	105.305	3000	1.0074	995.567	1067.57
253		0.05	1000	3000	1	1	100	1000		1000.01	0.9368	108.064	107.763	3000.01	0.9965	996.109	1056.65
254		0.05	1000	3000	1	1	100	1000		1000	0.9861	103.896	109.062	3000.01	0.993	1001.97	1059.1
255		0.05	1000	3000	1	1	100	1000		999.994	0.9692	105.958	109.319	3000.01	1.0047	1002.67	1072.35
256		0.05	1000	3000	1	1	100	1000		1000.01	0.9647	102.882	105.645	3000	1.0146	985.234	1064.07
257		0.05	1000	3000	1	1	100	1000		999.997	1.0185	96.8655	105.013	3000	0.9841	1001.75	1049.32
258		0.05	1000	3000	1	1	100	1000		1000.01	0.945	103.221	103.837	3000	0.9947	1006.25	1065.45
259		0.05	1000	3000	1	1	100	1000		999.992	0.9963	100.189	106.257	3000	0.9864	1020.76	1071.81
260		0.05	1000	3000	1	1	100	1000		1000.01	1.0231	97.9017	106.619	3000	0.9962	998.294	1058.63
261		0.05	1000	3000	1	1	100	1000		999.994	1.0178	99.5352	107.838	3000	0.9944	1015.48	1074.85
262		0.05	1000	3000	1	1	100	1000		999.984	0.9438	104.861	105.348	2999.99	1.0053	984.65	1053.68
263		0.05	1000	3000	1	1	100	1000		999.992	1.0226	97.9315	106.605	3000	1.007	988.153	1059.26
264		0.05	1000	3000	1	1	100	1000		999.983	1.003	97.8179	104.439	3000.01	0.9983	1013.66	1077.15
265		0.05	1000	3000	1	1	100	1000		1000.03	0.9879	98.8324	103.932	3000	0.9941	994.64	1052.49
266		0.05	1000	3000	1	1	100	1000		1000.01	1.0097	96.245	103.443	3000	1.0084	1001.01	1074.47
267		0.05	1000	3000	1	1	100	1000		999.995	1.0186	97.9419	106.2	3000	0.9992	1005.27	1069.26
268		0.05	1000	3000	1	1	100	1000		999.987	0.9951	102.041	108.084	2999.99	0.9939	1012.76	1071.45
269		0.05	1000	3000	1	1	100	1000		1000	0.9929	100.244	105.949	3000	1.001	999.313	1064.81
270		0.05	1000	3000	1	1	100	1000		1000	1.0083	99.0869	106.348	3000	0.997	1001.71	1063.06
271		0.05	1000	3000	1	1	100	1000		999.985	1.0192	99.5727	108.028	3000	0.9915	996.64	1051.84
272		0.05	1000	3000	1	1	100	1000		1000.03	1.0519	97.6253	109.316	3000.01	0.9984	991.689	1053.98
273		0.05	1000	3000	1	1	100	1000		999.992	0.9866	99.2967	104.281	3000	0.9875	1010.83	1062.5
274		0.05	1000	3000	1	1	100	1000		1000.01	1.0271	100.71	110.108	3000	0.9976	1004.04	1066.22
275		0.05	1000	3000	1	1	100	1000		999.999	1.0255	98.9026	107.958	3000	0.9954	995.812	1055.12
276		0.05	1000	3000	1	1	100	1000		1000.02	0.9866	100.679	105.732	3000	1.0044	993.466	1062.2
277		0.05	1000	3000	1	1	100	1000		999.999	1.0042	99.6854	106.555	3000	0.9963	1016.78	1078.28
278		0.05	1000	3000	1	1	100	1000		1000	1.0029	98.0484	104.676	3000	0.9977	987.368	1048.6
279		0.05	1000	3000	1	1	100	1000		1000.01	0.9455	103.034	103.701	3000	0.9835	1001.7	1048.68
280		0.05	1000	3000	1	1	100	1000		1000.02	0.9906	101.031	106.538	3000	1.005	986.116	1054.98
281		0.05	1000	3000	1	1	100	1000		1000.01	1.0376	94.7563	104.661	3000	1.0014	999.958	1065.92
282		0.05	1000	3000	1	1	100	1000		1000.01	1.0043	97.7318	104.479	3000	0.9975	995.898	1057.41
283		0.05	1000	3000	1	1	100	1000		999.994	1.0169	97.611	105.664	3000	1.0029	1006.57	1074.58
284		0.05	1000	3000	1	1	100	1000		1000.01	0.9676	103.955	107.072	3000	0.9948	995.135	1053.77
285		0.05	1000	3000	1	1	100	1000		1000	0.9848	100.561	105.411	3000	1.0039	998.549	1067.1
286		0.05	1000	3000	1	1	100	1000		1000.01	1.0207	98.7643	107.305	3000	1.0096	999.244	1073.83
287		0.05	1000	3000	1	1	100	1000		1000.01	0.9973	102.936	109.28	3000	1.0018	997.628	1063.82
288		0.05	1000	3000	1	1	100	1000		1000	0.9858	102.855	107.931	3000	1.0099	987.227	1061.32
289		0.05	1000	3000	1	1	100	1000		1000.01	1.0197	101.059	109.691	3000	0.9932	1007.34	1065.02
290		0.05	1000	3000	1	1	100	1000		999.993	1.0221	94.9498	103.303	3000	1.0015	1003.36	1069.68
291		0.05	1000	3000	1	1	100	1000		999.984	0.9888	103.001	108.417	3000	0.9967	1001.85	1062.9
292		0.05	1000	3000	1	1	100	1000		999.996	1.0225	97.1455	105.739	2999.99	0.9925	1005.88	1062.7
293		0.05	1000	3000	1	1	100	1000		1000.01	1.0211	99.5	108.151	3000	1.0102	1003.78	1079.44
294		0.05	1000	3000	1	1	100	1000		1000	0.9937	101.871	107.752	2999.99	0.9927	1003.83	1060.69
295		0.05	1000	3000	1	1	100	1000		1000	1.006	96.5715	103.411	3000	0.9914	1006.7	1062.39
296		0.05	1000	3000	1	1	100	1000		1000	1.0258	98.3166	107.358	3000	0.9919	1018.24	1075.09
297		0.05	1000	3000	1	1	100	1000		1000	1.0064	96.5325	103.412	3000	0.9956	1005.58	1065.71
298		0.05	1000	3000	1	1	100	1000		1000	1.0278	98.3904	107.64	3000	1.0037	994.451	1062.52
299		0.05	1000	3000	1	1	100	1000		999.991	0.9864	99.9946	104.991	2999.99	1.0027	1002.81	1070.3
300		0.05	1000	3000	1	1	100	1000		1000.01	0.9863	99.8604	104.838	3000	1.0007	990.342	1054.93
301		0.05	1000	3000	1	1	100	1000		999.99	0.9935	99.5497	105.275	3000	1.001	989.771	1054.6
302		0.05	1000	3000	1	1	100	1000		1000.02	1.0068	101.056	108.306	3000	0.9977	1009.57	1072.18
303		0.05	1000	3000	1	1	100	1000		1000	1.0216	98.9944	107.656	3000	1.0052	978.603	1047.08
304		0.05	1000	3000	1	1	100	1000		1000	1.0058	99.4656	106.492	3000	1.0045	989.094	1057.57
305		0.05	1000	3000	1	1	100	1000		999.997	0.9806	98.4554	102.772	3000	1.0004	982.673	1046.49
306		0.05	1000	3000	1	1	100	1000		999.993	0.9982	98.5492	104.714	2999.99	1.0037	1008.34	1077.27
307		0.05	1000	3000	1	1	100	1000		999.999	0.9902	101.651	107.146	3000	1.0024	998.565	1065.53
308		0.05	1000	3000	1	1	100	1000		1000.02	0.9966	100.766	106.899	3000	0.9981	1009.7	1072.79
309		0.05	1000	3000	1	1	100	1000		1000.03	1.0036	96.8544	103.47	3000	1.0043	999.393	1068.36
310		0.05	1000	3000	1	1	100	1000		1000	0.9915	100.625	106.207	3000	0.9933	1006.3	1064.01
311		0.05	1000	3000	1	1	100	1000		1000	0.9808	99.6802	104.064	3000	1.0025	1007.91	1075.61
312		0.05	1000	3000	1	1	100	1000		1000	0.9909	100.094	105.573	3000	1.0018	1001.67	1068.21
313		0.05	1000	3000	1	1	100	1000		1000.01	0.9579	106.309	108.395	3000.01	0.9938	1002.85	1060.83
314		0.05	1000	3000	1	1	100	1000		1000	1.0447	99.2623	110.382	3000	0.9868	1010.6	1061.56
315		0.05	1000	3000	1	1	100	1000		1000.02	0.9992	104.23	110.859	3000	1.0034	1011.31	1080.21
316		0.05	1000	3000	1	1	100	1000		999.983	1.0089	100.392	107.818	3000	0.9997	1000.84	1065.04
317		0.05	1000	3000	1	1	100	1000		1000.01	0.9588	101.154	103.236	3000	0.9948	1007.74	1067.08
318		0.05	1000	3000	1	1	100	1000		1000.01	1.0013	98.2284	104.694	2999.99	0.9998	1003.93	1068.4
319		0.05	1000	3000	1	1	100	1000		999.978	0.989	103.686	109.153	3000	0.996	992.192	1051.92
320		0.05	1000	3000	1	1	100	1000		999.98	0.9678	103.441	106.563	3000	1.0043	988.043	1056.29
321		0.05	1000	3000	1	1	100	1000		999.994	1.0398	98.523	109.048	3000	0.9966	995.734	1056.31
322		0.05	1000	3000	1	1	100	1000		1000.01	1.0156	101.275	109.487	3000	1.0005	998.043	1062.96
323		0.05	1000	3000	1	1	100	1000		1000.01	0.9989	99.5001	105.802	3000	1.0085	993.266	1066.3
324		0.05	1000	3000	1	1	100	1000		999.988	0.998	100.415	106.679	3000.01	0.9951	993.542	1052.37
325		0.05	1000	3000	1	1	100	1000		1000	0.9968	103.154	109.453	3000	1.0094	998.819	1073.21
326		0.05	1000	3000	1	1	100	1000		999.995	1.0016	100.208	106.84	3000	0.9927	1013.61	1071.11
327		0.05	1000	3000	1	1	100	1000		999.978	0.9903	100.476	105.916	3000	1.0069	995.418	1066.86
328		0.05	1000	3000	1	1	100	1000		999.987	0.978	98.5205	102.56	3000	1.0039	988.299	1056.13
329		0.05	1000	3000	1	1	100	1000		1000	0.984	102.097	106.936	3000	0.9893	995.529	1048.41
330		0.05	1000	3000	1	1	100	1000		1000.02	0.992	102.177	107.889	3000	0.9988	1000.99	1064.26
331		0.05	1000	3000	1	1	100	1000		1000.01	1.0243	102.333	111.578	3000	0.9978	988.443	1049.81
332		0.05	1000	3000	1	1	100	1000		999.988	0.9466	106.025	106.835	3000	0.9901	1011.96	1066.51
333		0.05	1000	3000	1	1	100	1000		999.992	0.9828	103.074	107.832	3000	0.9943	1007.79	1066.63
334		0.05	1000	3000	1	1	100	1000		1000.01	1.0051	100.966	108.026	3000.01	1.001	991.125	1056.09
335		0.05	1000	3000	1	1	100	1000		999.992	0.9869	102.227	107.394	3000	0.9995	991.917	1055.31
336		0.05	1000	3000	1	1	100	1000		1000.02	1.0027	97.5215	104.091	3000	1.007	989.649	1060.87
337		0.05	1000	3000	1	1	100	1000		999.989	1.0077	102.569	110.027	3000	0.9978	1008.53	1071.18
338		0.05	1000	3000	1	1	100	1000		1000.01	1.0324	98.1318	107.84	2999.99	1.0052	993.727	1063.29
339		0.05	1000	3000	1	1	100	1000		1000.01	1.0264	96.7802	105.743	3000.01	0.9939	997.901	1055.73
340		0.05	1000	3000	1	1	100	1000		1000	0.9823	102.478	107.156	3000.01	0.9856	1009.96	1059.61
341		0.05	1000	3000	1	1	100	1000		999.992	1.024	97.766	106.566	3000.01	0.9917	1017.1	1073.73
342		0.05	1000	3000	1	1	100	1000		1000.01	0.969	102.467	105.689	3000	0.9977	1007.26	1069.7
343		0.05	1000	3000	1	1	100	1000		1000	0.9883	105.251	110.72	3000.01	1.0028	997.976	1065.31
344		0.05	1000	3000	1	1	100	1000		1000.01	0.9883	104.178	109.6	3000	0.9945	1019.84	1079.61
345		0.05	1000	3000	1	1	100	1000		1000.02	0.9348	106.688	106.166	3000	0.9945	1008.64	1067.74
346		0.05	1000	3000	1	1	100	1000		1000.01	1.0102	101.276	108.908	3000	1.002	1006.77	1073.8
347		0.05	1000	3000	1	1	100	1000		1000.01	0.9822	100.482	105.051	3000	0.9939	1002.41	1060.5
348		0.05	1000	3000	1	1	100	1000		1000	1.0281	99.5367	108.934	3000	1.0028	994.375	1061.4
349		0.05	1000	3000	1	1	100	1000		999.99	1.0127	100.393	108.227	3000	0.994	991.259	1048.88
350		0.05	1000	3000	1	1	100	1000		1000.01	1.0099	98.2447	105.618	3000	1.0133	980.77	1057.89
351		0.05	1000	3000	1	1	100	1000		999.97	0.9904	100.754	106.218	3000	1.0008	1004.97	1070.58
352		0.05	1000	3000	1	1	100	1000		1000.02	1.0088	98.653	105.942	3000	0.9889	997.884	1050.4
353		0.05	1000	3000	1	1	100	1000		1000	1.029	95.55	104.663	3000	1.0153	988.832	1068.65
354		0.05	1000	3000	1	1	100	1000		1000	1.0164	97.1897	105.148	2999.99	0.999	1014.57	1078.85
355		0.05	1000	3000	1	1	100	1000		999.993	0.9477	104.229	105.147	3000	1.0006	995.152	1059.99
356		0.05	1000	3000	1	1	100	1000		1000.01	1.0155	98.802	106.801	3000	1.0107	992.37	1067.61
357		0.05	1000	3000	1	1	100	1000		1000.01	1.0108	100.501	108.136	3000	1.0049	1002.51	1072.37
358		0.05	1000	3000	1	1	100	1000		1000.01	1.024	96.0289	104.672	3000	1.0073	996.838	1068.87
359		0.05	1000	3000	1	1	100	1000		999.991	0.9952	99.1243	105.006	3000	1.0011	1004.5	1070.48
360		0.05	1000	3000	1	1	100	1000		999.983	1.0008	102.268	108.946	3000	1.0032	1004.52	1072.74
361		0.05	1000	3000	1	1	100	1000		999.988	0.9661	101.993	104.89	3000	1.0107	993.66	1069.04
362		0.05	1000	3000	1	1	100	1000		999.996	1.0148	98.4797	106.382	2999.99	1.0024	1000.14	1067.13
363		0.05	1000	3000	1	1	100	1000		1000	1.0179	103.019	111.628	2999.99	0.986	1003.56	1053.26
364		0.05	1000	3000	1	1	100	1000		1000.01	0.9755	96.6948	100.41	3000	1.0015	992.472	1058.09
365		0.05	1000	3000	1	1	100	1000		999.984	0.9531	107.978	109.546	3000	1.0033	988.402	1055.56
366		0.05	1000	3000	1	1	100	1000		999.999	0.982	100.019	104.548	3000	0.9935	1013.59	1071.96
367		0.05	1000	3000	1	1	100	1000		1000.01	0.9532	105.177	106.716	3000	1.0001	985.553	1049.21
368		0.05	1000	3000	1	1	100	1000		999.995	0.9479	106.906	107.87	3000	1.0001	1000.7	1065.33
369		0.05	1000	3000	1	1	100	1000		999.996	1.0199	96.8234	105.116	3000	1.0049	989.444	1058.4
370		0.05	1000	3000	1	1	100	1000		1000.01	1.0183	97.9578	106.178	3000	1.0051	1008.77	1079.32
371		0.05	1000	3000	1	1	100	1000		999.997	1.0324	94.8732	104.265	3000	0.9806	1014.69	1059.12
372		0.05	1000	3000	1	1	100	1000		1000	0.9765	104.312	108.428	3000	1.0163	982.229	1062.62
373		0.05	1000	3000	1	1	100	1000		1000.01	0.9633	104.251	106.896	3000	1.0013	1004.88	1071
374		0.05	1000	3000	1	1	100	1000		999.987	1.0221	98.6754	107.355	3000	0.9938	1008.42	1066.74
375		0.05	1000	3000	1	1	100	1000		999.985	0.9875	101.117	106.294	3000	1.0121	987.573	1063.92
376		0.05	1000	3000	1	1	100	1000		999.99	1.014	96.4372	104.092	3000	0.9991	1002.32	1065.95
377		0.05	1000	3000	1	1	100	1000		999.996	1.0074	101.474	108.819	3000	0.9937	995.901	1053.43
378		0.05	1000	3000	1	1	100	1000		1000	1.028	97.7685	106.99	3000.01	1.0091	1002.1	1076.45
379		0.05	1000	3000	1	1	100	1000		1000	1.002	98.0283	104.561	2999.99	0.9953	1007.6	1067.46
380		0.05	1000	3000	1	1	100	1000		999.999	1.0113	101.85	109.637	3000	1.0112	989.293	1064.88
381		0.05	1000	3000	1	1	100	1000		999.987	0.9871	99.9104	104.979	3000	1.0108	983.108	1057.79
382		0.05	1000	3000	1	1	100	1000		999.987	1.0194	99.7446	108.237	3000.01	1.0036	996.961	1065.08
383		0.05	1000	3000	1	1	100	1000		999.995	0.9825	102.871	107.585	3000	1.0024	990.711	1057.11
384		0.05	1000	3000	1	1	100	1000		1000	1.0059	96.6945	103.539	2999.99	0.993	999.758	1056.76
385		0.05	1000	3000	1	1	100	1000		1000.01	0.9905	101.792	107.326	3000	0.9957	998.136	1057.93
386		0.05	1000	3000	1	1	100	1000		1000	1.006	97.6262	104.548	3000	1.0013	994.603	1060.07
387		0.05	1000	3000	1	1	100	1000		999.991	1.0092	98.6587	105.986	3000	0.9969	999.806	1060.94
388		0.05	1000	3000	1	1	100	1000		1000.01	1.0153	98.0945	106.017	3000	0.99	1017.51	1072.23
389		0.05	1000	3000	1	1	100	1000		1000	1.0025	95.8411	102.277	3000	0.9962	1004.41	1065.08
390		0.05	1000	3000	1	1	100	1000		1000.01	0.9583	104.113	106.2	3000	0.9901	996.497	1050.26
391		0.05	1000	3000	1	1	100	1000		1000.01	0.9692	101.677	104.902	3000	0.9977	1014.25	1077.11
392		0.05	1000	3000	1	1	100	1000		1000.01	0.9773	101.356	105.443	3000	1.0021	991.005	1057.16
393		0.05	1000	3000	1	1	100	1000		999.993	0.9838	101.521	106.319	3000	0.9963	993.53	1053.68
394		0.05	1000	3000	1	1	100	1000		1000.01	0.9827	101.847	106.534	3000	0.9815	1016.06	1061.57
395		0.05	1000	3000	1	1	100	1000		999.987	0.9885	102.227	107.561	3000	0.9974	1015.33	1077.98
396		0.05	1000	3000	1	1	100	1000		999.983	0.9907	97.5578	102.882	3000	1.0094	1002.79	1077.51
397		0.05	1000	3000	1	1	100	1000		1000.01	0.9977	100.645	106.882	3000	0.9894	1012.33	1066.19
398		0.05	1000	3000	1	1	100	1000		1000	1.0075	98.6878	105.834	3000	1.005	998.315	1068
399		0.05	1000	3000	1	1	100	1000		999.978	1.0475	97.2399	108.421	3000	1.0094	994.023	1068.08
400		0.05	1000	3000	1	1	100	1000		999.991	1.0084	98.1229	105.323	3000	0.9943	1000.47	1058.85
401		0.05	1000	3000	1	1	100	1000		1000.01	0.9618	101.551	103.967	3000	0.9864	1011.85	1062.42
402		0.05	1000	3000	1	1	100	1000		1000.02	0.9932	100.436	106.181	3000	0.9967	998.783	1059.69
403		0.05	1000	3000	1	1	100	1000		1000.01	1.0422	98.1586	108.894	3000	1.0012	992.818	1058.09
404		0.05	1000	3000	1	1	100	1000		999.983	0.9984	99.7567	106.019	3000	1.0056	984.931	1054.27
405		0.05	1000	3000	1	1	100	1000		999.987	0.9899	101.172	106.603	3000	0.9929	1004.3	1061.44
406		0.05	1000	3000	1	1	100	1000		999.991	1.0048	98.9058	105.789	3000	1.0093	989.968	1063.54
407		0.05	1000	3000	1	1	100	1000		1000	0.9886	100.576	105.843	3000	1.0126	984.75	1061.47
408		0.05	1000	3000	1	1	100	1000		1000.01	0.9967	98.0495	104.022	3000	1.011	988.895	1064.23
409		0.05	1000	3000	1	1	100	1000		1000.02	1.0582	98.0515	110.445	3000	0.9909	1004.26	1059.31
410		0.05	1000	3000	1	1	100	1000		999.992	0.9984	101.662	108.039	3000	1.0008	993.14	1057.97
411		0.05	1000	3000	1	1	100	1000		999.991	1.0004	98.5793	104.977	3000	1.0064	997.665	1068.81
412		0.05	1000	3000	1	1	100	1000		999.996	1.017	102.005	110.43	3000	0.9891	1002.98	1055.95
413		0.05	1000	3000	1	1	100	1000		999.996	1.0415	97.2882	107.861	3000	1.005	998.868	1068.57
414		0.05	1000	3000	1	1	100	1000		1000	0.9651	99.8761	102.608	3000	0.9935	1003.08	1060.81
415		0.05	1000	3000	1	1	100	1000		1000	0.9766	103.262	107.351	3000	0.9943	1000.18	1058.54
416		0.05	1000	3000	1	1	100	1000		999.985	1.0421	94.8961	105.268	2999.99	0.9889	1007.24	1060.25
417		0.05	1000	3000	1	1	100	1000		1000.01	1.0048	99.0969	105.993	3000	0.9996	995.923	1059.7
418		0.05	1000	3000	1	1	100	1000		999.996	1.0203	99.2093	107.746	3000	1.0063	990.437	1060.96
419		0.05	1000	3000	1	1	100	1000		999.989	1.0209	96.6775	105.057	3000	1.0094	989.66	1063.39
420		0.05	1000	3000	1	1	100	1000		999.998	0.9772	98.4056	102.366	3000	0.9929	1006.39	1063.72
421		0.05	1000	3000	1	1	100	1000		1000.01	0.9968	97.8743	103.85	2999.99	1.0049	997.111	1066.62
422		0.05	1000	3000	1	1	100	1000		999.984	1.0122	96.8351	104.333	3000	1.0148	988.366	1067.66
423		0.05	1000	3000	1	1	100	1000		1000.02	0.9833	100.873	105.587	3000	1.0096	1006.24	1081.37
424		0.05	1000	3000	1	1	100	1000		1000.01	1.0031	100.414	107.215	3000	0.9998	1009.24	1074.13
425		0.05	1000	3000	1	1	100	1000		999.994	0.99	102.702	108.235	3000	0.989	1012.2	1065.55
426		0.05	1000	3000	1	1	100	1000		999.994	0.9839	98.0642	102.707	3000	1.0016	997.994	1064.06
427		0.05	1000	3000	1	1	100	1000		999.996	1.0123	95.235	102.62	3000	0.9873	1008.39	1059.77
428		0.05	1000	3000	1	1	100	1000		1000.02	1.0181	98.13	106.343	3000	0.9886	1006.57	1059.27
429		0.05	1000	3000	1	1	100	1000		999.974	1.0146	102.225	110.407	2999.99	1.0025	996.342	1063.21
430		0.05	1000	3000	1	1	100	1000		1000.01	0.9897	98.3388	103.596	3000	1.0117	998.448	1075.21
431		0.05	1000	3000	1	1	100	1000		999.992	0.9824	98.793	103.311	3000	0.9949	993.505	1052.14
432		0.05	1000	3000	1	1	100	1000		999.983	0.9748	104.265	108.19	3000	0.995	1003.47	1062.77
433		0.05	1000	3000	1	1	100	1000		999.983	0.9966	104.514	110.875	3000	1.0055	997.969	1068.14
434		0.05	1000	3000	1	1	100	1000		999.994	1.0036	101.099	107.999	3000	1.0104	995.652	1070.86
435		0.05	1000	3000	1	1	100	1000		1000.01	1.0056	97.7606	104.641	3000	0.9947	1003.75	1062.77
436		0.05	1000	3000	1	1	100	1000		999.986	1.0128	97.424	105.029	3000.01	0.9996	995.98	1059.77
437		0.05	1000	3000	1	1	100	1000		1000	1.0024	101.828	108.657	3000	0.9924	1010.59	1067.53
438		0.05	1000	3000	1	1	100	1000		999.984	1.0352	97.6851	107.638	2999.99	1.0033	990.832	1058.17
439		0.05	1000	3000	1	1	100	1000		1000.02	0.9788	105.89	110.329	3000	1.0042	998.659	1067.51
440		0.05	1000	3000	1	1	100	1000		999.999	0.9727	104.972	108.691	3000	0.9968	999.46	1060.47
441		0.05	1000	3000	1	1	100	1000		999.972	1.0251	96.4299	105.224	3000.01	0.9965	1010	1071.34
442		0.05	1000	3000	1	1	100	1000		1000	0.9669	101.459	104.426	3000	1.0037	998.494	1066.83
443		0.05	1000	3000	1	1	100	1000		999.988	0.9878	100.058	105.212	3000	0.9927	1014.11	1071.56
444		0.05	1000	3000	1	1	100	1000		1000.01	1.0039	99.5297	106.356	3000	1.0118	996.028	1072.8
445		0.05	1000	3000	1	1	100	1000		999.971	0.9746	103.911	107.802	2999.99	1.0185	981.806	1064.39
446		0.05	1000	3000	1	1	100	1000		999.99	0.914	106.014	103.148	3000	0.9962	1001.57	1062.04
447		0.05	1000	3000	1	1	100	1000		1000.01	0.949	107.854	108.953	3000	0.9888	1003.25	1055.92
448		0.05	1000	3000	1	1	100	1000		1000.01	0.9947	99.7239	105.587	3000	0.9997	998.193	1062.2
449		0.05	1000	3000	1	1	100	1000		999.995	0.9973	100.299	106.474	3000	0.9984	994.141	1056.53
450		0.05	1000	3000	1	1	100	1000		1000.01	1.0142	101.086	109.132	3000	0.9947	1012.88	1072.43
451		0.05	1000	3000	1	1	100	1000		999.996	0.9992	98.7915	105.074	3000	0.999	996.961	1060.15
452		0.05	1000	3000	1	1	100	1000		999.991	1.022	96.2588	104.714	3000.01	1.0006	1000.7	1065.89
453		0.05	1000	3000	1	1	100	1000		1000	1.0077	99.7495	106.994	3000	1.0028	999.428	1066.86
454		0.05	1000	3000	1	1	100	1000		1000.02	0.9915	100.2	105.755	3000	0.9976	998.91	1060.73
455		0.05	1000	3000	1	1	100	1000		999.985	1.0095	98.694	106.051	3000	0.9966	993.139	1053.57
456		0.05	1000	3000	1	1	100	1000		999.981	1.0127	99.0548	106.775	3000.01	1.0003	1001.42	1066.33
457		0.05	1000	3000	1	1	100	1000		1000.02	0.962	102.677	105.142	3000	0.9933	1005.64	1063.34
458		0.05	1000	3000	1	1	100	1000		999.997	1.0204	101.826	110.598	3000	0.9973	998.739	1060.28
459		0.05	1000	3000	1	1	100	1000		1000	0.9531	103.212	104.712	3000	0.999	1007.97	1071.88
460		0.05	1000	3000	1	1	100	1000		1000.02	0.9977	99.1322	105.283	3000.01	1.0024	992.552	1059.1
461		0.05	1000	3000	1	1	100	1000		999.986	0.9933	100.565	106.33	3000	1.0031	998.332	1066.02
462		0.05	1000	3000	1	1	100	1000		999.99	1.0138	97.3786	105.088	3000	1.01	992.427	1066.99
463		0.05	1000	3000	1	1	100	1000		999.981	0.9947	100.489	106.401	3000	0.9987	1005.74	1069.23
464		0.05	1000	3000	1	1	100	1000		999.992	0.9663	101.759	104.666	3000	1.0046	1008.68	1078.64
465		0.05	1000	3000	1	1	100	1000		999.997	1.0093	101.237	108.766	2999.99	0.994	1009.66	1068.26
466		0.05	1000	3000	1	1	100	1000		999.994	0.9942	99.9912	105.817	3000.01	1.0018	993.967	1059.92
467		0.05	1000	3000	1	1	100	1000		1000.01	0.9773	101.2	105.277	3000	0.996	998.766	1058.95
468		0.05	1000	3000	1	1	100	1000		999.998	1.001	99.038	105.527	3000	0.9979	998.428	1060.61
469		0.05	1000	3000	1	1	100	1000		1000.01	1.0051	98.1976	105.057	3000	0.9939	1000.67	1058.68
470		0.05	1000	3000	1	1	100	1000		1000.03	1.0164	104.002	112.518	3000	0.9955	1003.76	1063.7
471		0.05	1000	3000	1	1	100	1000		999.984	1.007	102.58	109.957	3000	1.0118	987.772	1063.87
472		0.05	1000	3000	1	1	100	1000		1000.01	1.024	98.6024	107.483	3000.01	0.9776	1010.82	1051.88
473		0.05	1000	3000	1	1	100	1000		999.993	1.0022	96.1395	102.566	3000	1.0107	980.476	1054.9
474		0.05	1000	3000	1	1	100	1000		999.989	1.0062	97.5309	104.465	2999.99	0.9933	998.498	1055.74
475		0.05	1000	3000	1	1	100	1000		1000.01	0.9882	101.285	106.544	2999.99	0.9969	1003.27	1064.6
476		0.05	1000	3000	1	1	100	1000		1000	1.0413	94.7289	105.002	3000	0.9941	1012.43	1071.36
477		0.05	1000	3000	1	1	100	1000		1000.01	1.0139	100.308	108.259	3000	1.0042	989.464	1057.63
478		0.05	1000	3000	1	1	100	1000		1000	1.0617	93.6003	105.782	3000	1.0043	1006.2	1075.68
479		0.05	1000	3000	1	1	100	1000		1000.01	1.0118	101.893	109.745	3000	0.9829	1015.5	1062.45
480		0.05	1000	3000	1	1	100	1000		1000.02	1.0365	96.9641	106.981	3000	1.0089	1000.41	1074.42
481		0.05	1000	3000	1	1	100	1000		999.986	0.9945	99.1901	105.004	3000	0.9991	1012.97	1077.33
482		0.05	1000	3000	1	1	100	1000		999.999	1.0249	98.6888	107.662	3000	0.9987	1013.5	1077.49
483		0.05	1000	3000	1	1	100	1000		1000.01	0.9772	102.476	106.599	3000	1.0118	993.901	1070.41
484		0.05	1000	3000	1	1	100	1000		1000.03	0.9999	100.515	106.985	3000	1.0116	988.651	1064.6
485		0.05	1000	3000	1	1	100	1000		999.999	1.0998	90.9203	106.44	3000	0.9872	1006.45	1057.64
486		0.05	1000	3000	1	1	100	1000		1000.01	0.9727	103.599	107.266	3000	0.9987	1006.56	1070.1
487		0.05	1000	3000	1	1	100	1000		1000	0.9691	101.552	104.762	3000	0.9954	1005.02	1064.86
488		0.05	1000	3000	1	1	100	1000		999.988	0.9569	102.314	104.22	2999.99	0.9891	1003.58	1056.65
489		0.05	1000	3000	1	1	100	1000		1000.02	1.0126	96.692	104.223	3000	1.0045	1003.57	1073.04
490		0.05	1000	3000	1	1	100	1000		999.979	0.9606	102.855	105.169	3000	0.9996	1006.12	1070.59
491		0.05	1000	3000	1	1	100	1000		1000.01	1.0029	99.6906	106.424	3000	1.0025	999.524	1066.63
492		0.05	1000	3000	1	1	100	1000		999.989	1.009	97.0474	104.23	3000	0.9925	1007.36	1064.29
493		0.05	1000	3000	1	1	100	1000		999.998	1.0091	100.361	107.805	2999.99	1.0084	985.602	1057.92
494		0.05	1000	3000	1	1	100	1000		999.987	1.047	97.6342	108.814	3000	1.0168	985.7	1066.89
495		0.05	1000	3000	1	1	100	1000		1000.01	1.0162	98.8595	106.936	3000	1.0093	1004.47	1079.16
496		0.05	1000	3000	1	1	100	1000		1000.02	1.018	98.8239	107.088	3000	1.0003	1007.12	1072.38
497		0.05	1000	3000	1	1	100	1000		999.998	0.9937	101.508	107.375	3000	0.9969	1006.06	1067.55
498		0.05	1000	3000	1	1	100	1000		999.994	0.9866	103.924	109.138	3000	0.9914	996.986	1052.14
499		0.05	1000	3000	1	1	100	1000		999.997	1.0203	98.2328	106.687	2999.99	1.0036	998.037	1066.17
500		0.05	1000	3000	1	1	100	1000		999.976	1.0181	97.042	105.173	3000	1.0025	999.716	1066.78
501		0.05	1000	3000	1	1	100	1000		999.976	1.0132	103.091	111.181	2999.99	0.9975	1004.12	1066.22
502		0.05	1000	3000	1	1	100	1000		1000.01	1.0092	100.995	108.495	3000	1.0061	983.578	1053.42
503		0.05	1000	3000	1	1	100	1000		1000.01	0.9838	100.788	105.551	3000	1.0094	990.788	1064.61
504		0.05	1000	3000	1	1	100	1000		1000.01	0.9856	102.492	107.526	3000	0.9985	1003.64	1066.79
505		0.05	1000	3000	1	1	100	1000		1000	1.0217	101.446	110.326	2999.99	0.9964	1003.86	1064.75
506		0.05	1000	3000	1	1	100	1000		1000	1.0291	100.406	109.986	3000	0.9851	1018.59	1068.14
507		0.05	1000	3000	1	1	100	1000		999.995	1.0034	100.778	107.644	3000	0.9957	1006.54	1066.85
508		0.05	1000	3000	1	1	100	1000		999.999	0.9807	100.257	104.655	3000	1.0031	1000.92	1068.72
509		0.05	1000	3000	1	1	100	1000		1000	0.9693	100.17	103.353	3000	1.0115	983.517	1058.91
510		0.05	1000	3000	1	1	100	1000		1000	1.0066	100.635	107.834	3000	0.9892	1005.14	1058.4
511		0.05	1000	3000	1	1	100	1000		1000.01	0.9394	103.685	103.677	3000	1.0082	980.57	1052.37
512		0.05	1000	3000	1	1	100	1000		999.997	1.0005	102.12	108.757	3000	0.9954	1007.5	1067.57
513		0.05	1000	3000	1	1	100	1000		1000.01	1.0012	101.362	108.022	3000	0.9953	994.254	1053.4
514		0.05	1000	3000	1	1	100	1000		1000.01	1.0087	100.634	108.051	3000	0.9983	1006.76	1069.79
515		0.05	1000	3000	1	1	100	1000		999.994	1.0062	95.5754	102.369	3000	1.0127	999.557	1077.53
516		0.05	1000	3000	1	1	100	1000		1000.01	0.9898	103.057	108.583	3000	1.0172	965.947	1045.95
517		0.05	1000	3000	1	1	100	1000		1000.03	1.041	95.7726	106.126	3000.01	0.9982	1009.65	1072.79
518		0.05	1000	3000	1	1	100	1000		999.997	0.9894	97.0824	102.243	3000	0.9973	1003.02	1064.77
519		0.05	1000	3000	1	1	100	1000		999.994	0.9986	103.605	110.134	3000.01	1.0038	991.871	1059.86
520		0.05	1000	3000	1	1	100	1000		1000.01	1.002	101.968	108.756	3000	1.0133	1002.7	1081.52
521		0.05	1000	3000	1	1	100	1000		1000	0.9824	101.039	105.662	3000	1.0007	1008.81	1074.59
522		0.05	1000	3000	1	1	100	1000		999.996	1.0242	97.1133	105.879	3000	1.0096	989.516	1063.4
523		0.05	1000	3000	1	1	100	1000		999.98	1.0534	91.4866	102.587	3000	0.9985	1004.95	1068.16
524		0.05	1000	3000	1	1	100	1000		1000	1.0179	97.5149	105.662	3000	1.0001	1005.76	1070.66
525		0.05	1000	3000	1	1	100	1000		1000.01	1.0183	99.0922	107.406	3000	0.9883	1019.07	1072.03
526		0.05	1000	3000	1	1	100	1000		1000	1.008	97.9504	105.104	3000	0.9993	997.796	1061.41
527		0.05	1000	3000	1	1	100	1000		1000.01	1.0054	103.339	110.6	3000	1.0057	1008.46	1079.58
528		0.05	1000	3000	1	1	100	1000		1000	0.9956	97.1725	102.981	3000	0.9999	1003.38	1067.95
529		0.05	1000	3000	1	1	100	1000		999.991	0.975	98.2196	101.939	3000	0.9991	997.735	1061.14
530		0.05	1000	3000	1	1	100	1000		1000.01	1.0135	97.1247	104.777	3000	1.0042	990.333	1058.59
531		0.05	1000	3000	1	1	100	1000		999.99	1.031	98.1294	107.696	3000	1.005	1001.65	1071.57
532		0.05	1000	3000	1	1	100	1000		1000.01	1.0008	97.6189	104	3000	1.0088	992.651	1065.95
533		0.05	1000	3000	1	1	100	1000		1000.01	0.993	98.6322	104.259	3000	0.9924	1022.3	1079.89
534		0.05	1000	3000	1	1	100	1000		999.981	1.0097	100.717	108.248	3000	1.0021	998.923	1065.6
535		0.05	1000	3000	1	1	100	1000		999.984	1.0103	100.579	108.165	3000	0.9984	1000.23	1063.02
536		0.05	1000	3000	1	1	100	1000		1000.02	1.0204	95.4314	103.66	3000	0.9995	992.742	1056.25
537		0.05	1000	3000	1	1	100	1000		999.999	1.0211	97.5679	106.047	3000	1.0024	1001.85	1069.05
538		0.05	1000	3000	1	1	100	1000		1000.01	1.0308	95.3879	104.664	3000	0.9933	1011.04	1069.01
539		0.05	1000	3000	1	1	100	1000		1000.01	0.9988	101.825	108.26	2999.99	0.9952	1005.39	1065.09
540		0.05	1000	3000	1	1	100	1000		999.985	1.0033	101.278	108.164	3000	1.0041	990.388	1058.54
541		0.05	1000	3000	1	1	100	1000		999.989	1.0165	95.1585	102.968	3000	0.9923	1001.6	1057.98
542		0.05	1000	3000	1	1	100	1000		999.988	1.02	98.3155	106.748	2999.99	1.0016	1006.73	1073.3
543		0.05	1000	3000	1	1	100	1000		999.982	0.9977	101.986	108.314	3000	1.0035	997.255	1065.25
544		0.05	1000	3000	1	1	100	1000		999.994	1.0291	98.4451	107.839	3000	1.0227	977.135	1063.71
545		0.05	1000	3000	1	1	100	1000		999.987	0.9985	98.7651	104.978	3000	1.0065	995.962	1067.01
546		0.05	1000	3000	1	1	100	1000		999.99	1.0219	98.1218	106.731	3000	1.002	1004.37	1071.27
547		0.05	1000	3000	1	1	100	1000		1000	0.952	103.715	105.104	3000	1.0051	990.613	1059.88
548		0.05	1000	3000	1	1	100	1000		1000.01	0.9651	104.732	107.595	3000	1.0036	1004.71	1073.33
549		0.05	1000	3000	1	1	100	1000		999.996	0.9854	102.315	107.322	3000	0.9987	1000.7	1063.79
550		0.05	1000	3000	1	1	100	1000		999.995	1.014	98.5191	106.336	3000.01	1.005	1004.88	1075.06
551		0.05	1000	3000	1	1	100	1000		999.97	1.0121	99.0951	106.761	3000	0.9963	996.997	1057.3
552		0.05	1000	3000	1	1	100	1000		1000.01	0.9931	95.6776	101.145	3000	1.0129	992.655	1070.31
553		0.05	1000	3000	1	1	100	1000		999.973	0.9978	103.101	109.508	3000	0.9985	1010.78	1074.31
554		0.05	1000	3000	1	1	100	1000		999.992	0.9295	106.909	105.775	3000	0.9986	1026.19	1090.84
555		0.05	1000	3000	1	1	100	1000		1000.01	0.9967	98.6714	104.682	3000	1.0068	1002.62	1074.53
556		0.05	1000	3000	1	1	100	1000		999.979	1.0081	100.015	107.33	3000	1.0036	994.667	1062.57
557		0.05	1000	3000	1	1	100	1000		1000	0.984	99.2295	103.934	3000	0.9969	1004.64	1066.08
558		0.05	1000	3000	1	1	100	1000		999.996	0.9779	98.2919	102.313	3000	1.0058	995.537	1065.88
559		0.05	1000	3000	1	1	100	1000		999.991	1.0194	93.6638	101.636	3000	0.9868	1011.33	1062.31
560		0.05	1000	3000	1	1	100	1000		999.996	1.0093	104.374	112.133	3000	0.9948	1018.27	1078.24
561		0.05	1000	3000	1	1	100	1000		999.997	1.0014	101.995	108.717	3000	0.9917	1008.63	1064.78
562		0.05	1000	3000	1	1	100	1000		999.998	0.9836	103.393	108.25	3000	1.006	996.909	1067.52
563		0.05	1000	3000	1	1	100	1000		999.996	0.9422	106.252	106.57	3000	0.9897	1003.76	1057.44
564		0.05	1000	3000	1	1	100	1000		999.991	1.039	93.6734	103.598	2999.99	1.0093	983.062	1056.22
565		0.05	1000	3000	1	1	100	1000		999.981	0.9782	103.667	107.945	3000	1.006	992.69	1062.97
566		0.05	1000	3000	1	1	100	1000		999.992	1.0041	101.34	108.315	3000	1.0015	991.077	1056.52
567		0.05	1000	3000	1	1	100	1000		1000	1.0336	96.7414	106.44	3000	1.0075	976.495	1047.25
568		0.05	1000	3000	1	1	100	1000		1000.01	1.0009	102.158	108.84	3000	1.0024	997.326	1064.2
569		0.05	1000	3000	1	1	100	1000		1000.01	1.0093	99.897	107.328	3000	1.0117	993.445	1069.85
570		0.05	1000	3000	1	1	100	1000		1000.01	0.9886	99.7887	105.01	3000	0.9956	1006.55	1066.74
571		0.05	1000	3000	1	1	100	1000		1000	1.0197	99.2983	107.78	3000	0.9991	996.915	1060.2
572		0.05	1000	3000	1	1	100	1000		999.989	1.0186	97.9892	106.244	3000	1.0008	1000.42	1065.76
573		0.05	1000	3000	1	1	100	1000		999.975	0.9951	103.007	109.115	3000	0.9938	1009.84	1068.24
574		0.05	1000	3000	1	1	100	1000		1000.02	1.0293	96.4387	105.661	3000	1.0104	994.806	1069.93
575		0.05	1000	3000	1	1	100	1000		1000.01	0.9953	103.063	109.193	3000.01	0.9969	1004.96	1066.47
576		0.05	1000	3000	1	1	100	1000		999.986	1.0096	100.829	108.355	3000	1.0002	991.311	1055.47
577		0.05	1000	3000	1	1	100	1000		1000.01	0.9934	97.1967	102.779	3000	1.0024	990.686	1057.04
578		0.05	1000	3000	1	1	100	1000		999.986	1.0089	102.906	110.514	3000	1.0007	1002.29	1067.7
579		0.05	1000	3000	1	1	100	1000		1000	0.9871	99.1375	104.163	3000	1.0029	1010.7	1078.95
580		0.05	1000	3000	1	1	100	1000		1000	1.0379	97.2115	107.4	3000.01	0.9996	1001.08	1065.24
581		0.05	1000	3000	1	1	100	1000		1000.02	0.97	102.484	105.815	3000	1.0023	995.134	1061.7
582		0.05	1000	3000	1	1	100	1000		1000.02	0.9635	105.488	108.192	3000	1.0062	975.038	1044.35
583		0.05	1000	3000	1	1	100	1000		1000.01	1.0029	101.743	108.62	3000.01	1.0068	1001.06	1072.89
584		0.05	1000	3000	1	1	100	1000		999.986	0.9933	101.072	106.869	3000	0.9964	996.65	1057.09
585		0.05	1000	3000	1	1	100	1000		999.996	0.9999	97.5801	103.858	3000	0.9953	1003.9	1063.59
586		0.05	1000	3000	1	1	100	1000		999.976	0.9538	108.656	110.317	3000	0.9992	1005.97	1070.01
587		0.05	1000	3000	1	1	100	1000		1000	1.0056	98.3903	105.319	3000	1.0019	996.479	1062.79
588		0.05	1000	3000	1	1	100	1000		999.983	1.0006	100.276	106.805	3000	0.9904	1009.91	1064.65
589		0.05	1000	3000	1	1	100	1000		999.991	1.028	96.0764	105.137	3000	0.9967	999.067	1059.95
590		0.05	1000	3000	1	1	100	1000		1000.02	0.9415	105.837	106.07	3000	1.0155	984.187	1063.9
591		0.05	1000	3000	1	1	100	1000		999.995	0.978	99.2091	103.28	3000	0.9966	996.627	1057.25
592		0.05	1000	3000	1	1	100	1000		1000	1.0304	101.383	111.198	3000	0.9986	1002.75	1065.94
593		0.05	1000	3000	1	1	100	1000		999.984	1.0125	93.1632	100.406	2999.99	0.9883	1018.75	1071.72
594		0.05	1000	3000	1	1	100	1000		999.979	0.9889	99.4005	104.635	3000	1.0127	989.762	1066.95
595		0.05	1000	3000	1	1	100	1000		1000.02	1.0292	95.5005	104.625	3000	0.9883	1021.11	1074.26
596		0.05	1000	3000	1	1	100	1000		1000.01	1.0359	96.6124	106.528	3000	1.0158	985.643	1065.81
597		0.05	1000	3000	1	1	100	1000		1000.01	1.0021	103.63	110.542	3000	0.9979	1009.26	1072.06
598		0.05	1000	3000	1	1	100	1000		999.983	1.0214	98.3497	106.932	3000.01	1.002	1006.69	1073.71
599		0.05	1000	3000	1	1	100	1000		1000	0.9903	98.5709	103.908	3000	1.0058	998.529	1069.07
600		0.05	1000	3000	1	1	100	1000		999.995	0.9997	96.7623	102.974	3000	1.0148	1003.29	1083.82
601		0.05	1000	3000	1	1	100	1000		1000.01	0.98	103.306	107.761	3000	1.0072	972.763	1042.89
602		0.05	1000	3000	1	1	100	1000		999.977	1.014	100.335	108.302	3000.01	1.0002	998.577	1063.12
603		0.05	1000	3000	1	1	100	1000		1000	1.026	100.29	109.532	3000	0.9915	1015.54	1071.79
604		0.05	1000	3000	1	1	100	1000		1000	1.0291	98.7886	108.221	3000.01	0.9969	1005.57	1067.06
605		0.05	1000	3000	1	1	100	1000		999.997	1.0114	98.4791	106.023	3000.01	0.9918	1006.35	1062.46
606		0.05	1000	3000	1	1	100	1000		999.986	1.0487	97.8752	109.261	3000	1.0144	994.397	1073.74
607		0.05	1000	3000	1	1	100	1000		1000.02	0.9894	96.7305	101.874	3000	0.9882	1013.17	1065.71
608		0.05	1000	3000	1	1	100	1000		1000	0.988	100.775	105.983	3000.01	0.9917	993.671	1048.97
609		0.05	1000	3000	1	1	100	1000		1000	1.0446	94.5667	105.156	3000.01	0.9945	1005.91	1064.87
610		0.05	1000	3000	1	1	100	1000		1000.01	0.9768	98.7553	102.687	3000	1.003	1001.1	1068.88
611		0.05	1000	3000	1	1	100	1000		999.983	1.0072	100.075	107.29	3000	1.005	994.771	1064.21
612		0.05	1000	3000	1	1	100	1000		1000	1.0172	98.119	106.24	3000	0.9997	1020.9	1086.34
613		0.05	1000	3000	1	1	100	1000		1000	1.0067	97.8217	104.822	3000	0.993	1009.24	1066.79
614		0.05	1000	3000	1	1	100	1000		999.999	1.0078	98.3796	105.541	3000	1.0098	991.32	1065.61
615		0.05	1000	3000	1	1	100	1000		1000	0.996	97.5486	103.417	3000	1.0119	998.945	1076.04
616		0.05	1000	3000	1	1	100	1000		1000.01	0.9961	99.7827	105.799	3000	1.0044	993.707	1062.41
617		0.05	1000	3000	1	1	100	1000		1000.01	0.9843	100.597	105.4	3000	0.984	1014.5	1062.64
618		0.05	1000	3000	1	1	100	1000		1000.01	1.0045	101.004	107.995	3000	1.025	988.804	1078.86
619		0.05	1000	3000	1	1	100	1000		999.98	0.9791	102.654	106.984	3000	1.0076	996.344	1068.66
620		0.05	1000	3000	1	1	100	1000		1000.02	0.9985	97.3856	103.504	3000	0.9931	1007.32	1064.81
621		0.05	1000	3000	1	1	100	1000		999.997	0.9706	103.951	107.402	3000	0.9953	1004.03	1063.68
622		0.05	1000	3000	1	1	100	1000		999.995	1.0119	97.9987	105.563	2999.99	1.0044	1007.93	1077.61
623		0.05	1000	3000	1	1	100	1000		999.995	1.0169	96.6521	104.619	3000	0.9949	1003.32	1062.57
624		0.05	1000	3000	1	1	100	1000		999.997	1.0217	96.986	105.481	3000	1.0142	984.21	1062.48
625		0.05	1000	3000	1	1	100	1000		1000.02	0.985	99.2044	104.016	3000.01	1.0071	999.709	1071.72
626		0.05	1000	3000	1	1	100	1000		999.975	1.0198	95.6139	103.792	3000	0.9993	995.942	1059.35
627		0.05	1000	3000	1	1	100	1000		1000	0.9893	98.8524	104.095	3000	1.0058	1013.65	1085.25
628		0.05	1000	3000	1	1	100	1000		999.989	1.0334	95.0272	104.535	3000	0.9982	1016.39	1079.99
629		0.05	1000	3000	1	1	100	1000		999.997	1.0066	99.1134	106.199	3000	1.0027	1000.69	1068.04
630		0.05	1000	3000	1	1	100	1000		1000.01	0.9785	97.8231	101.889	3000	1.0025	997.709	1064.72
631		0.05	1000	3000	1	1	100	1000		999.994	1.0278	97.5243	106.702	3000	1.0042	994.53	1063.04
632		0.05	1000	3000	1	1	100	1000		1000.01	1.0229	97.1041	105.726	3000	1.003	1004.23	1072.14
633		0.05	1000	3000	1	1	100	1000		1000.01	1.0423	91.6534	101.689	3000	1.0125	991.915	1069.1
634		0.05	1000	3000	1	1	100	1000		999.996	1.0452	92.8014	103.248	3000.01	1.0054	989.15	1058.57
635		0.05	1000	3000	1	1	100	1000		1000	0.9657	99.0319	101.799	3000	0.9931	987.318	1043.67
636		0.05	1000	3000	1	1	100	1000		1000.02	1.0107	95.8829	103.157	3000	0.9996	1005.9	1070.29
637		0.05	1000	3000	1	1	100	1000		999.998	1.0317	95.3215	104.678	3000	1	1005.48	1070.29
638		0.05	1000	3000	1	1	100	1000		999.99	1.0028	94.1437	100.497	3000	1.0085	1000.76	1074.32
639		0.05	1000	3000	1	1	100	1000		1000.02	1.0247	98.5008	107.439	2999.99	1.0129	1004.53	1083.12
640		0.05	1000	3000	1	1	100	1000		1000.02	1.0004	98.5171	104.905	3000	1.0176	988.488	1070.78
641		0.05	1000	3000	1	1	100	1000		1000.01	0.9838	102.739	107.596	3000	0.9952	992.686	1051.66
642		0.05	1000	3000	1	1	100	1000		1000.02	0.9868	99.1813	104.182	3000	0.9964	1010.36	1071.61
643		0.05	1000	3000	1	1	100	1000		999.979	1.0292	95.4987	104.626	3000	0.99	998.907	1052.62
644		0.05	1000	3000	1	1	100	1000		999.992	0.974	102.958	106.751	3000	1.0026	1006.8	1074.51
645		0.05	1000	3000	1	1	100	1000		999.996	0.981	105.571	110.247	3000	1.0047	1010.93	1081.19
646		0.05	1000	3000	1	1	100	1000		999.981	0.9782	99.0792	103.171	3000	0.9907	1017.05	1072.54
647		0.05	1000	3000	1	1	100	1000		1000	0.9774	97.5738	101.519	3000	0.9962	1001.17	1061.71
648		0.05	1000	3000	1	1	100	1000		999.997	1.0058	102.231	109.458	3000	0.9816	1014.95	1060.54
649		0.05	1000	3000	1	1	100	1000		999.986	0.9866	104.98	110.249	3000	0.9977	998.756	1060.65
650		0.05	1000	3000	1	1	100	1000		1000.02	1.0135	98.8989	106.699	3000	0.9944	1005.17	1064.03
651		0.05	1000	3000	1	1	100	1000		999.986	1.0103	100.763	108.359	3000	0.997	1010.44	1072.32
652		0.05	1000	3000	1	1	100	1000		1000	1.016	101.152	109.394	2999.99	1.0104	987.521	1062.14
653		0.05	1000	3000	1	1	100	1000		1000	1.0106	99.4028	106.932	3000	1.0011	990.526	1055.55
654		0.05	1000	3000	1	1	100	1000		999.99	0.9955	95.9157	101.635	3000	0.9982	991.371	1053.34
655		0.05	1000	3000	1	1	100	1000		1000.01	1.0059	97.3186	104.205	3000	0.9956	998.684	1058.41
656		0.05	1000	3000	1	1	100	1000		999.998	1.0158	97.2083	105.108	3000	1.0006	1013.76	1079.73
657		0.05	1000	3000	1	1	100	1000		999.996	0.9887	99.7974	105.029	3000	1.0054	1003.36	1073.83
658		0.05	1000	3000	1	1	100	1000		999.995	0.9854	103.379	108.437	3000	1.007	998.061	1069.88
659		0.05	1000	3000	1	1	100	1000		999.986	0.954	102.423	104.01	3000	1.0054	996.066	1066
660		0.05	1000	3000	1	1	100	1000		999.995	0.9686	102.924	106.124	3000	1.0062	988.016	1058.2
661		0.05	1000	3000	1	1	100	1000		1000.01	1.0247	97.6217	106.479	3000	0.9875	1006.53	1058.07
662		0.05	1000	3000	1	1	100	1000		999.996	0.9825	99.751	104.323	3000.01	1.0007	1003.98	1069.41
663		0.05	1000	3000	1	1	100	1000		1000	1.0242	96.5692	105.278	3000.01	1.0038	996.821	1065.17
664		0.05	1000	3000	1	1	100	1000		1000.02	1.0181	96.9858	105.103	3000	1.0046	999.996	1069.41
665		0.05	1000	3000	1	1	100	1000		999.997	0.9529	103.315	104.791	3000	0.9981	1013.47	1076.8
666		0.05	1000	3000	1	1	100	1000		1000	1.0241	101.5	110.652	3000	0.9987	1001.36	1064.57
667		0.05	1000	3000	1	1	100	1000		999.999	1.0015	96.6172	102.997	2999.99	1.0004	993.311	1057.82
668		0.05	1000	3000	1	1	100	1000		999.996	0.9699	102.867	106.207	3000	1.0082	986.244	1058.38
669		0.05	1000	3000	1	1	100	1000		1000.01	1.0012	99.1974	105.719	3000	0.9955	1001.68	1061.46
670		0.05	1000	3000	1	1	100	1000		1000.01	0.9922	102.004	107.734	3000	0.9989	992.56	1055.39
671		0.05	1000	3000	1	1	100	1000		1000.01	0.9405	105.894	106.013	2999.99	1.0018	1001.11	1067.6
672		0.05	1000	3000	1	1	100	1000		1000.01	0.978	104.184	108.466	3000	1.0073	990.594	1062.12
673		0.05	1000	3000	1	1	100	1000		999.994	0.9849	102.29	107.237	3000	0.9967	999.072	1060.02
674		0.05	1000	3000	1	1	100	1000		999.991	0.9568	102.607	104.505	3000	1.0055	988.107	1057.6
675		0.05	1000	3000	1	1	100	1000		1000.01	1.0477	94.4919	105.378	3000	1.0017	1004.96	1071.6
676		0.05	1000	3000	1	1	100	1000		1000.01	1.0079	96.9067	103.968	3000	1.0019	1000.95	1067.53
677		0.05	1000	3000	1	1	100	1000		1000	1.0053	99.4811	106.456	3000	1.0061	1002.9	1074.04
678		0.05	1000	3000	1	1	100	1000		999.996	0.9664	104.549	107.551	3000	1.0087	990.514	1063.58
679		0.05	1000	3000	1	1	100	1000		999.99	0.9872	99.2671	104.309	3000	0.9924	1012.57	1069.67
680		0.05	1000	3000	1	1	100	1000		1000.01	0.9894	100.596	105.941	3000	1.0062	997.6	1068.47
681		0.05	1000	3000	1	1	100	1000		1000	0.9981	100.061	106.306	3000	1.0009	996.331	1061.56
682		0.05	1000	3000	1	1	100	1000		999.981	0.9718	102.992	106.536	3000	1.0189	995.131	1079.31
683		0.05	1000	3000	1	1	100	1000		999.999	0.9879	101.229	106.454	3000.01	1.0046	990.406	1059.1
684		0.05	1000	3000	1	1	100	1000		999.999	0.997	99.9004	106.02	3000	0.9963	999.004	1059.5
685		0.05	1000	3000	1	1	100	1000		1000.01	0.9765	102.438	106.48	2999.99	0.9891	1013.98	1067.55
686		0.05	1000	3000	1	1	100	1000		999.999	0.9956	99.5313	105.478	3000	1.0081	997.011	1069.86
687		0.05	1000	3000	1	1	100	1000		999.982	0.9732	101.048	104.684	3000	0.9961	996.326	1056.45
688		0.05	1000	3000	1	1	100	1000		999.995	0.972	103.169	106.74	3000	1.0004	995.115	1059.7
689		0.05	1000	3000	1	1	100	1000		999.998	1.0269	95.6866	104.59	3000	1.0082	992.924	1065.55
690		0.05	1000	3000	1	1	100	1000		999.997	0.9834	101.19	105.923	3000	1.0055	988.722	1058.22
691		0.05	1000	3000	1	1	100	1000		999.979	1.0158	99.2027	107.268	3000	0.9932	1007.94	1065.61
692		0.05	1000	3000	1	1	100	1000		999.99	0.9942	99.3583	105.153	3000	1.0035	997.379	1065.43
693		0.05	1000	3000	1	1	100	1000		999.999	0.9936	103.5	109.47	3000	1.0052	990.875	1060.26
694		0.05	1000	3000	1	1	100	1000		1000	0.9876	102.509	107.76	3000	0.9925	1002.65	1059.33
695		0.05	1000	3000	1	1	100	1000		1000	0.9558	104.536	106.36	3000	0.999	1013.23	1077.5
696		0.05	1000	3000	1	1	100	1000		1000	1.0083	100.783	108.176	3000	0.994	1008.48	1067.06
697		0.05	1000	3000	1	1	100	1000		1000.02	1.0151	101.106	109.251	3000	1.0033	1008.47	1077.07
698		0.05	1000	3000	1	1	100	1000		1000	0.9719	103.136	106.705	3000	0.9959	996.764	1056.67
699		0.05	1000	3000	1	1	100	1000		1000	1.0056	104.858	112.247	3000	1.0019	984.845	1050.32
700		0.05	1000	3000	1	1	100	1000		1000.01	0.9822	102.026	106.667	3000	1.0125	984.873	1061.42
701		0.05	1000	3000	1	1	100	1000		1000	0.9448	105.942	106.543	3000	0.9934	1015.43	1073.79
702		0.05	1000	3000	1	1	100	1000		1000	1.0074	97.7956	104.869	3000	0.9915	1018.86	1075.31
703		0.05	1000	3000	1	1	100	1000		1000	1.0083	103.279	110.846	3000	0.9906	1017.49	1072.9
704		0.05	1000	3000	1	1	100	1000		999.988	1.0048	102.382	109.509	3000	1.004	986.803	1054.64
705		0.05	1000	3000	1	1	100	1000		1000.02	1.0078	100.964	108.308	3000	1.0031	1000.8	1068.58
706		0.05	1000	3000	1	1	100	1000		1000	1.0015	95.7243	102.053	3000	0.9828	1016.41	1063.31
707		0.05	1000	3000	1	1	100	1000		999.99	0.9758	101.82	105.766	3000	0.9946	999.14	1057.8
708		0.05	1000	3000	1	1	100	1000		999.997	1.0068	96.6738	103.602	3000	1.0022	995.577	1062.06
709		0.05	1000	3000	1	1	100	1000		999.989	1.0166	101.169	109.483	3000	1.0141	1001.83	1081.4
710		0.05	1000	3000	1	1	100	1000		1000	1.0491	94.5869	105.627	3000	1.0103	987.928	1062.43
711		0.05	1000	3000	1	1	100	1000		1000.01	0.9871	100.262	105.346	3000	1.0094	993.284	1067.25
712		0.05	1000	3000	1	1	100	1000		999.996	0.9769	102.731	106.829	2999.99	0.9933	1012.54	1070.63
713		0.05	1000	3000	1	1	100	1000		999.982	0.9942	97.5224	103.207	3000	1	994.833	1058.95
714		0.05	1000	3000	1	1	100	1000		999.995	1.0023	97.6117	104.14	3000	0.9989	997.5	1060.6
715		0.05	1000	3000	1	1	100	1000		999.994	1.0174	100.742	109.1	3000	0.9944	1001.18	1059.74
716		0.05	1000	3000	1	1	100	1000		999.989	0.9828	101.322	105.995	3000	0.9905	1005.68	1060.35
717		0.05	1000	3000	1	1	100	1000		999.996	1.0197	97.3644	105.687	3000	1.0031	994.038	1061.43
718		0.05	1000	3000	1	1	100	1000		1000	1.0276	97.5311	106.687	3000	0.9998	999.855	1064.11
719		0.05	1000	3000	1	1	100	1000		999.993	0.9783	104.334	108.647	3000	0.9996	986.94	1050.11
720		0.05	1000	3000	1	1	100	1000		999.997	0.9772	102.81	106.941	3000	0.9912	994.748	1049.52
721		0.05	1000	3000	1	1	100	1000		1000.02	0.9908	99.1911	104.616	3000	1.002	1014.67	1082.2
722		0.05	1000	3000	1	1	100	1000		1000	0.9895	100.627	105.992	3000	1.004	990.685	1058.75
723		0.05	1000	3000	1	1	100	1000		1000	1.0475	93.602	104.367	3000	0.9974	1007.31	1069.46
724		0.05	1000	3000	1	1	100	1000		999.999	1.0117	98.9423	106.548	3000	0.9959	1002.05	1062.23
725		0.05	1000	3000	1	1	100	1000		1000.01	1.0009	102.003	108.674	3000	1.0089	990.356	1063.56
726		0.05	1000	3000	1	1	100	1000		999.994	1.0099	97.3965	104.698	3000.01	1.0029	1010.78	1079.1
727		0.05	1000	3000	1	1	100	1000		999.989	0.9979	99.5512	105.742	3000	1.0047	991.134	1060.01
728		0.05	1000	3000	1	1	100	1000		1000.02	0.9889	99.6763	104.924	3000	1.011	991.921	1067.46
729		0.05	1000	3000	1	1	100	1000		999.985	0.9816	99.2835	103.738	3000	0.999	1007.16	1071.02
730		0.05	1000	3000	1	1	100	1000		1000.01	1.0055	97.5412	104.397	3000	0.9889	1011.5	1064.81
731		0.05	1000	3000	1	1	100	1000		999.998	0.9346	107.084	106.537	3000	0.9952	1002.53	1062.06
732		0.05	1000	3000	1	1	100	1000		1000	1.0056	99.6484	106.671	3000	1.0009	1003.17	1068.79
733		0.05	1000	3000	1	1	100	1000		999.995	0.9874	100.239	105.361	3000	0.9947	1000.1	1058.88
734		0.05	1000	3000	1	1	100	1000		1000.01	0.9597	105.86	108.147	3000	0.991	1020.51	1076.5
735		0.05	1000	3000	1	1	100	1000		999.995	0.9791	102.606	106.941	3000	1.0006	1008.64	1074.36
736		0.05	1000	3000	1	1	100	1000		999.985	0.9634	105.83	108.535	3000	0.9816	1008.2	1053.5
737		0.05	1000	3000	1	1	100	1000		999.984	1.0089	97.3536	104.553	3000	0.9908	1012.53	1067.87
738		0.05	1000	3000	1	1	100	1000		1000.01	0.9885	98.3696	103.507	3000	0.9851	1011.04	1060.22
739		0.05	1000	3000	1	1	100	1000		1000.01	1.0233	96.0711	104.648	3000	0.9978	1000.92	1063.06
740		0.05	1000	3000	1	1	100	1000		1000	0.995	103.612	109.735	2999.99	0.9959	1001.36	1061.56
741		0.05	1000	3000	1	1	100	1000		1000	0.9613	102.33	104.71	3000	1.0209	973.374	1057.74
742		0.05	1000	3000	1	1	100	1000		999.989	0.9901	102.508	108.031	3000	0.9953	1002.34	1061.96
743		0.05	1000	3000	1	1	100	1000		999.998	1.0035	101.044	107.936	3000	0.993	1001.24	1058.33
744		0.05	1000	3000	1	1	100	1000		999.995	0.9884	96.9981	102.052	2999.99	0.9902	1013.13	1067.85
745		0.05	1000	3000	1	1	100	1000		999.983	1.0469	94.2371	105.018	3000	1.0105	987.178	1061.85
746		0.05	1000	3000	1	1	100	1000		999.974	1.0153	97.8315	105.73	3000	1.0011	997.563	1063.09
747		0.05	1000	3000	1	1	100	1000		1000.01	0.9844	98.8124	103.543	3000	0.9952	1003.47	1063.06
748		0.05	1000	3000	1	1	100	1000		1000.01	0.9395	105.396	105.401	3000	1.0033	1001.52	1069.56
749		0.05	1000	3000	1	1	100	1000		1000	1.0307	99.9847	109.696	3000	1.0042	995.421	1064
750		0.05	1000	3000	1	1	100	1000		999.984	0.9715	102.537	106.036	3000	0.9865	1013.14	1063.85
751		0.05	1000	3000	1	1	100	1000		999.995	1.0059	98.4252	105.391	3000.01	0.9996	999.865	1063.87
752		0.05	1000	3000	1	1	100	1000		999.977	1.0287	97.1567	106.385	3000	1.0258	988.364	1079.24
753		0.05	1000	3000	1	1	100	1000		999.981	1.0059	102.15	109.374	3000	1.0073	981.574	1052.44
754		0.05	1000	3000	1	1	100	1000		1000	1.0306	99.8462	109.54	2999.99	1.0056	1009.02	1080.09
755		0.05	1000	3000	1	1	100	1000		1000.01	1.06	92.89	104.808	3000	0.9999	995.759	1059.81
756		0.05	1000	3000	1	1	100	1000		999.992	1.0063	96.0506	102.891	3000	0.9939	999.542	1057.51
757		0.05	1000	3000	1	1	100	1000		1000.01	1.0037	95.7361	102.285	3000	1.0029	1005.48	1073.45
758		0.05	1000	3000	1	1	100	1000		999.99	1.0074	98.4682	105.59	3000	0.9907	1000.18	1054.71
759		0.05	1000	3000	1	1	100	1000		1000.01	1.0047	99.0842	105.968	3000	1.0095	977.212	1050.08
760		0.05	1000	3000	1	1	100	1000		999.995	1.0094	102.806	110.463	3000	1.0009	1008.08	1074.06
761		0.05	1000	3000	1	1	100	1000		999.998	0.9967	101.501	107.692	3000	0.9945	1000.06	1058.68
762		0.05	1000	3000	1	1	100	1000		999.975	0.9893	99.7718	105.07	3000	0.9925	999.795	1056.3
763		0.05	1000	3000	1	1	100	1000		999.995	0.9654	111.235	114.31	3000	0.9974	1002.56	1064.4
764		0.05	1000	3000	1	1	100	1000		999.999	0.9856	99.6194	104.519	3000	1.0014	1004.28	1070.49
765		0.05	1000	3000	1	1	100	1000		999.981	1.0384	94.5654	104.532	3000	1.0093	985.626	1058.92
766		0.05	1000	3000	1	1	100	1000		999.994	0.9662	103.41	106.356	3000	1.007	994.129	1065.64
767		0.05	1000	3000	1	1	100	1000		999.99	0.9861	100.081	105.048	3000	1.001	995.289	1060.49
768		0.05	1000	3000	1	1	100	1000		1000.01	1.0045	97.8178	104.588	3000	0.9936	997.684	1055.18
769		0.05	1000	3000	1	1	100	1000		999.987	0.9965	101.631	107.802	3000	0.995	995.685	1054.61
770		0.05	1000	3000	1	1	100	1000		1000.02	1.0404	93.7294	103.799	3000.01	0.9969	997.234	1058.26
771		0.05	1000	3000	1	1	100	1000		1000	0.9955	99.6739	105.622	3000.01	1.0078	997.033	1069.57
772		0.05	1000	3000	1	1	100	1000		999.982	1.0196	98.0352	106.398	3000	1.0077	996.718	1069.1
773		0.05	1000	3000	1	1	100	1000		1000.01	1.0019	98.1831	104.711	3000	1.0038	983.406	1050.75
774		0.05	1000	3000	1	1	100	1000		1000.01	0.9639	102.563	105.234	3000	0.9902	1002.93	1057.14
775		0.05	1000	3000	1	1	100	1000		1000.01	1.0058	92.319	98.8359	3000	1.0022	993.497	1059.83
776		0.05	1000	3000	1	1	100	1000		999.999	0.9883	99.9577	105.153	3000	0.9993	995.933	1059.42
777		0.05	1000	3000	1	1	100	1000		999.995	0.9803	105.484	110.077	3000.01	0.9994	1008.01	1072.31
778		0.05	1000	3000	1	1	100	1000		999.993	0.9889	101.131	106.46	3000	0.9996	1007.12	1071.57
779		0.05	1000	3000	1	1	100	1000		1000.01	0.9726	101.242	104.821	3000	0.9979	998.601	1060.7
780		0.05	1000	3000	1	1	100	1000		999.985	0.9936	103.087	109.034	3000	0.9908	1010.75	1065.98
781		0.05	1000	3000	1	1	100	1000		999.995	0.9968	98.9876	105.027	3000	0.9995	997.117	1060.9
782		0.05	1000	3000	1	1	100	1000		999.995	0.973	101.764	105.403	3000	0.9954	1014.95	1075.38
783		0.05	1000	3000	1	1	100	1000		1000	0.9793	102.955	107.324	3000	1.0068	996.454	1067.86
784		0.05	1000	3000	1	1	100	1000		999.994	1.0091	97.9865	105.253	3000.01	0.9988	1003.56	1067.03
785		0.05	1000	3000	1	1	100	1000		999.985	1.0101	102.028	109.705	3000	0.9921	1012.48	1069.22
786		0.05	1000	3000	1	1	100	1000		1000.02	1.0302	92.7409	101.704	3000	1.0039	990.025	1057.92
787		0.05	1000	3000	1	1	100	1000		1000.03	1.0269	98.3569	107.511	3000	0.9941	1015.42	1074.52
788		0.05	1000	3000	1	1	100	1000		999.993	0.9695	102.285	105.553	3000	1.0158	985.813	1065.91
789		0.05	1000	3000	1	1	100	1000		1000	1.0092	101.249	108.771	3000.01	1.0024	997.538	1064.39
790		0.05	1000	3000	1	1	100	1000		1000	0.9707	101.504	104.877	3000	0.9973	1001.81	1063.5
791		0.05	1000	3000	1	1	100	1000		999.994	1.0299	97.666	107.075	3000	1.0044	1011.81	1081.81
792		0.05	1000	3000	1	1	100	1000		1000.01	1.0402	94.5018	104.641	3000	0.9878	1012.06	1064.11
793		0.05	1000	3000	1	1	100	1000		1000.01	1.0051	99.2811	106.224	3000	0.9981	1000.27	1062.71
794		0.05	1000	3000	1	1	100	1000		1000.01	0.9733	102.047	105.726	2999.99	1.0012	995.812	1061.25
795		0.05	1000	3000	1	1	100	1000		1000.01	1.0093	97.0124	104.228	3000	1.0122	1002.61	1080.28
796		0.05	1000	3000	1	1	100	1000		1000.01	0.9915	106.168	112.048	3000	0.9972	991.541	1052.53
797		0.05	1000	3000	1	1	100	1000		1000	1.0002	102.258	108.877	2999.99	0.9991	993.395	1056.44
798		0.05	1000	3000	1	1	100	1000		999.999	0.9752	102.124	106.007	3000.01	1.0121	989.08	1065.58
799		0.05	1000	3000	1	1	100	1000		1000	0.9904	100.958	106.439	3000	1.0037	993.157	1061.05
800		0.05	1000	3000	1	1	100	1000		1000	1.054	91.37	102.511	3000.01	0.9973	1001.45	1063.1
801		0.05	1000	3000	1	1	100	1000		999.99	0.9908	102.874	108.499	3000	0.9974	1015.12	1077.79
802		0.05	1000	3000	1	1	100	1000		1000.02	1.0043	99.6332	106.517	3000	1.0136	983.928	1061.59
803		0.05	1000	3000	1	1	100	1000		999.998	1.0154	94.9671	102.649	3000	1.0036	997.543	1065.68
804		0.05	1000	3000	1	1	100	1000		1000.01	0.9805	100.848	105.254	3000	1.0243	984.995	1073.98
805		0.05	1000	3000	1	1	100	1000		999.987	1.0379	96.179	106.26	3000	1.0045	997.483	1066.6
806		0.05	1000	3000	1	1	100	1000		1000.01	1.0163	98.5808	106.647	3000	1.0018	999.843	1066.21
807		0.05	1000	3000	1	1	100	1000		999.99	1.0059	101.446	108.622	3000	1.0046	997.946	1067.12
808		0.05	1000	3000	1	1	100	1000		1000.01	1.0467	97.5462	108.68	2999.99	0.9993	1003.85	1067.84
809		0.05	1000	3000	1	1	100	1000		999.999	1.009	98.3295	105.611	3000	0.9879	1008.49	1060.47
810		0.05	1000	3000	1	1	100	1000		1000.01	0.9656	102.885	105.753	3000	1.007	996.887	1068.62
811		0.05	1000	3000	1	1	100	1000		999.99	0.9919	101.822	107.513	3000	0.9975	996.444	1057.99
812		0.05	1000	3000	1	1	100	1000		1000.02	0.9902	100.615	106.054	3000	1.0044	992.981	1061.69
813		0.05	1000	3000	1	1	100	1000		999.992	0.9825	102.925	107.639	3000	1.0085	998.856	1072.32
814		0.05	1000	3000	1	1	100	1000		1000	0.9891	99.0975	104.331	3000	0.9927	1002.97	1059.83
815		0.05	1000	3000	1	1	100	1000		1000	1.0243	97.7439	106.574	3000	0.991	1007.19	1062.47
816		0.05	1000	3000	1	1	100	1000		999.973	1.0262	100.532	109.812	3000	0.9969	1000.97	1062.22
817		0.05	1000	3000	1	1	100	1000		999.994	1.0218	95.5634	103.944	3000	1.0019	999.319	1065.8
818		0.05	1000	3000	1	1	100	1000		999.988	1.0205	99.5735	108.169	3000	0.9999	992.293	1056.16
819		0.05	1000	3000	1	1	100	1000		1000.01	1.0383	95.4178	105.459	3000	0.9981	1000.96	1063.49
820		0.05	1000	3000	1	1	100	1000		1000	0.9775	100.269	104.33	3000	0.9997	1010.73	1075.59
821		0.05	1000	3000	1	1	100	1000		1000	1.0111	99.915	107.539	3000	0.992	1013.47	1070.16
822		0.05	1000	3000	1	1	100	1000		1000	0.9966	105.463	111.876	3000	0.9908	991.988	1046.19
823		0.05	1000	3000	1	1	100	1000		1000.01	0.9955	98.8809	104.784	3000.01	0.993	1010.04	1067.67
824		0.05	1000	3000	1	1	100	1000		1000.01	1.0157	98.5245	106.527	3000.01	1.0005	994.82	1059.52
825		0.05	1000	3000	1	1	100	1000		999.999	1.0488	94.2672	105.245	3000	0.9851	1009.06	1058.14
826		0.05	1000	3000	1	1	100	1000		1000	1.0499	94.7879	105.936	3000	1.0103	991.547	1066.33
827		0.05	1000	3000	1	1	100	1000		999.99	1.0251	99.1913	108.231	2999.99	0.9901	1021.28	1076.35
828		0.05	1000	3000	1	1	100	1000		999.987	0.9872	102.961	108.192	3000	0.9987	1002.79	1066.1
829		0.05	1000	3000	1	1	100	1000		999.999	1.0273	98.0772	107.246	3000	0.9953	1004.77	1064.47
830		0.05	1000	3000	1	1	100	1000		999.992	0.9938	99.0061	104.739	3000	0.9901	1001.26	1055.27
831		0.05	1000	3000	1	1	100	1000		999.983	1.0603	94.7618	106.953	3000	1.0009	999.404	1064.82
832		0.05	1000	3000	1	1	100	1000		1000.01	1.0119	96.6949	104.153	3000	1.0109	995.187	1070.85
833		0.05	1000	3000	1	1	100	1000		1000.02	1.0134	101.446	109.429	3000	0.9993	1002.97	1066.91
834		0.05	1000	3000	1	1	100	1000		999.998	1.0225	99.6294	108.44	3000	1.0163	977.09	1057.02
835		0.05	1000	3000	1	1	100	1000		1000	0.9548	105.123	106.837	3000	1.0019	1001.07	1067.65
836		0.05	1000	3000	1	1	100	1000		999.998	0.9688	101.231	104.391	3000	1.0066	991.122	1061.96
837		0.05	1000	3000	1	1	100	1000		1000.01	0.9824	104.993	109.796	3000	0.9862	1000.52	1050.3
838		0.05	1000	3000	1	1	100	1000		1000.02	0.9822	105.263	110.053	3000.01	0.9989	995.525	1058.57
839		0.05	1000	3000	1	1	100	1000		1000.01	0.993	100.221	105.933	3000	0.994	997.951	1055.9
840		0.05	1000	3000	1	1	100	1000		999.986	0.9666	103.981	106.992	3000	1.0076	990.016	1061.87
841		0.05	1000	3000	1	1	100	1000		999.995	0.9925	98.0531	103.594	3000	0.9895	1006.32	1059.94
842		0.05	1000	3000	1	1	100	1000		1000	0.9829	102.105	106.832	3000.01	1.0053	990.287	1059.76
843		0.05	1000	3000	1	1	100	1000		1000.01	0.995	102.107	108.15	3000	0.9984	994.501	1056.93
844		0.05	1000	3000	1	1	100	1000		999.994	0.9883	101.061	106.313	3000	0.9982	998.159	1060.64
845		0.05	1000	3000	1	1	100	1000		999.99	1.0201	101.237	109.931	3000	1.0051	1002.03	1072.1
846		0.05	1000	3000	1	1	100	1000		999.995	1.0028	100.718	107.509	3000	1.006	998.68	1069.46
847		0.05	1000	3000	1	1	100	1000		1000.01	0.9962	101.883	108.039	3000	1.0074	991.785	1063.48
848		0.05	1000	3000	1	1	100	1000		1000.01	1.0081	95.2337	102.193	3000	1.011	994.196	1069.95
849		0.05	1000	3000	1	1	100	1000		999.975	0.9452	103.923	104.557	3000	0.9982	1003.62	1066.37
850		0.05	1000	3000	1	1	100	1000		999.999	0.9926	97.8882	103.43	3000	0.9995	1004.41	1068.63
851		0.05	1000	3000	1	1	100	1000		999.999	0.9841	101.454	106.272	3000	1.0081	990.877	1063.27
852		0.05	1000	3000	1	1	100	1000		999.99	1.0032	100.925	107.773	3000.01	0.9925	998.488	1054.86
853		0.05	1000	3000	1	1	100	1000		999.984	0.9796	100.865	105.182	3000	1.0094	978.671	1051.52
854		0.05	1000	3000	1	1	100	1000		1000.01	0.9977	96.6457	102.635	3000	0.9986	1004.13	1067.4
855		0.05	1000	3000	1	1	100	1000		1000.01	0.9847	97.2273	101.908	3000	0.994	1004.34	1062.69
856		0.05	1000	3000	1	1	100	1000		1000.01	0.9558	103.791	105.597	3000	1.0155	981.406	1060.83
857		0.05	1000	3000	1	1	100	1000		1000.01	1.0083	98.9236	106.174	3000	0.9962	1005.98	1066.78
858		0.05	1000	3000	1	1	100	1000		999.992	0.9782	104.561	108.876	3000	1.0076	995.565	1067.81
859		0.05	1000	3000	1	1	100	1000		999.993	1.0217	97.5861	106.129	3000	0.9924	1004.52	1061.18
860		0.05	1000	3000	1	1	100	1000		1000.03	1.0192	94.4531	102.477	3000	1.0013	1003.71	1069.85
861		0.05	1000	3000	1	1	100	1000		1000.01	0.9707	101.082	104.441	3000	0.9946	1003.61	1062.5
862		0.05	1000	3000	1	1	100	1000		1000	0.9905	99.8889	105.314	3000	1.0147	991.698	1071.17
863		0.05	1000	3000	1	1	100	1000		1000.01	1.0015	99.1561	105.707	3000	1.0082	1003.25	1076.68
864		0.05	1000	3000	1	1	100	1000		1000.02	0.991	97.9891	103.364	3000	1.0052	999.435	1069.41
865		0.05	1000	3000	1	1	100	1000		999.982	0.9785	101.456	105.67	3000	0.9939	1014.39	1073.2
866		0.05	1000	3000	1	1	100	1000		1000	0.9552	103.51	105.245	3000	0.9882	1000.01	1051.88
867		0.05	1000	3000	1	1	100	1000		1000.02	0.9771	100.26	104.278	3000	1.0085	990.706	1063.54
868		0.05	1000	3000	1	1	100	1000		999.998	0.9696	99.8667	103.074	3000	0.9972	1008.08	1070.02
869		0.05	1000	3000	1	1	100	1000		1000.01	1.003	101.594	108.472	3000	1.0063	990.809	1061.31
870		0.05	1000	3000	1	1	100	1000		1000.01	1.017	101.292	109.657	3000	1.0003	1007.77	1073.11
871		0.05	1000	3000	1	1	100	1000		999.993	1.0089	99.0791	106.406	3000	1.0052	995.259	1064.94
872		0.05	1000	3000	1	1	100	1000		999.972	1.014	98.3019	106.107	3000	0.9879	1026.47	1079.43
873		0.05	1000	3000	1	1	100	1000		999.977	0.9871	97.9748	102.948	3000	0.9966	1007.49	1068.82
874		0.05	1000	3000	1	1	100	1000		1000.01	1.0193	98.1555	106.502	3000	0.998	994.896	1056.92
875		0.05	1000	3000	1	1	100	1000		999.994	1.0154	96.3406	104.129	3000.01	1.0111	993.392	1069.14
876		0.05	1000	3000	1	1	100	1000		1000	1.003	99.0629	105.766	3000	0.9941	1015	1074.05
877		0.05	1000	3000	1	1	100	1000		999.992	1.0588	96.9792	109.301	3000	1.0112	994.555	1070.5
878		0.05	1000	3000	1	1	100	1000		1000.02	0.9937	100.984	106.82	3000	1.0078	1000.16	1072.92
879		0.05	1000	3000	1	1	100	1000		999.986	0.9931	103.723	109.645	3000	0.9991	992.252	1055.28
880		0.05	1000	3000	1	1	100	1000		1000	1.0253	98.6145	107.625	3000	1.0042	997.303	1066.06
881		0.05	1000	3000	1	1	100	1000		999.998	1.0021	96.6664	103.11	2999.99	0.9982	997.892	1060.34
882		0.05	1000	3000	1	1	100	1000		999.992	1.0284	98.3006	107.61	3000	1.0024	998.074	1064.98
883		0.05	1000	3000	1	1	100	1000		1000.01	1.0259	96.6111	105.505	2999.99	1.0049	983.133	1051.67
884		0.05	1000	3000	1	1	100	1000		999.994	1.0435	92.0535	102.253	3000	0.9991	996.603	1059.86
885		0.05	1000	3000	1	1	100	1000		999.993	0.9762	103.832	107.9	3000	1.0058	994.546	1064.8
886		0.05	1000	3000	1	1	100	1000		999.978	1.0074	99.3886	106.583	3000	1.0037	1001.38	1069.88
887		0.05	1000	3000	1	1	100	1000		1000.01	1.0064	99.0783	106.143	3000	1.0043	996.151	1064.9
888		0.05	1000	3000	1	1	100	1000		999.995	0.9835	103.694	108.559	3000	1.0091	1006.99	1081.63
889		0.05	1000	3000	1	1	100	1000		1000.02	0.9849	100.688	105.559	3000	1.016	977.954	1057.61
890		0.05	1000	3000	1	1	100	1000		999.989	1.0213	97.2845	105.759	3000	0.9946	1001.23	1060.03
891		0.05	1000	3000	1	1	100	1000		999.991	1.0118	103.145	111.095	3000	0.9901	1003.65	1057.74
892		0.05	1000	3000	1	1	100	1000		999.997	0.9821	105.301	110.079	3000	1.0095	994.393	1068.58
893		0.05	1000	3000	1	1	100	1000		999.994	1.0021	100.468	107.17	3000	1.005	999.394	1069.15
894		0.05	1000	3000	1	1	100	1000		1000.01	1.0174	94.6153	102.47	3000.01	1.0018	980.112	1045.15
895		0.05	1000	3000	1	1	100	1000		1000	1.0004	102.083	108.706	3000	1.0062	994.202	1064.88
896		0.05	1000	3000	1	1	100	1000		1000	0.9986	97.4307	103.571	3000	1.0051	1003.79	1073.92
897		0.05	1000	3000	1	1	100	1000		999.99	1.0002	99.8038	106.259	3000	0.9965	1004.9	1065.98
898		0.05	1000	3000	1	1	100	1000		999.989	1.0147	95.4558	103.104	3000	1.0026	991.755	1058.46
899		0.05	1000	3000	1	1	100	1000		999.993	0.9956	102.875	109.031	3000	0.9869	993.12	1043.32
900		0.05	1000	3000	1	1	100	1000		1000.01	1.0112	94.8335	102.078	3000	0.9953	1017.21	1077.7
1		0.05	1000	3000	5	5	100	1000		1000	5.0505	98.4574	529.318	2999.99	4.996	999.889	5317.45
2		0.05	1000	3000	5	5	100	1000		1000.01	5.0251	99.34	531.38	3000.01	4.9962	1000.21	5319.43
3		0.05	1000	3000	5	5	100	1000		1000.04	5.0479	98.8302	531.05	2999.99	4.9875	1007.57	5349.24
4		0.05	1000	3000	5	5	100	1000		1000.01	5.0438	100.383	538.946	2999.99	5.0427	990.668	5317.75
5		0.05	1000	3000	5	5	100	1000		1000.02	4.9773	100.639	533.207	3000	4.9947	1001.09	5322.49
6		0.05	1000	3000	5	5	100	1000		1000	5.0241	99.0876	529.92	3000	5.0041	1003.95	5347.68
7		0.05	1000	3000	5	5	100	1000		1000	4.9954	100.082	532.187	3000.01	5.0055	994.648	5299.67
8		0.05	1000	3000	5	5	100	1000		1000.02	4.9876	101.032	536.392	3000	5.0018	1000.13	5324.99
9		0.05	1000	3000	5	5	100	1000		1000.02	4.9768	100.518	532.506	2999.99	5.0244	995.27	5323.04
10		0.05	1000	3000	5	5	100	1000		1000.03	4.9832	100.987	535.678	3000	4.9927	1000.52	5317.38
11		0.05	1000	3000	5	5	100	1000		1000.03	4.9674	102.335	541.112	2999.99	5.0095	992.018	5289.89
12		0.05	1000	3000	5	5	100	1000		999.966	5.0253	99.1599	530.435	3000	5.0082	993.908	5298.6
13		0.05	1000	3000	5	5	100	1000		1000.01	4.9428	98.9449	520.592	3000	4.9812	1002	5312.91
14		0.05	1000	3000	5	5	100	1000		1000	5.0705	98.4492	531.365	3000	4.9704	1005.2	5318.38
15		0.05	1000	3000	5	5	100	1000		1000	4.961	99.1678	523.686	3000	5.0051	996.313	5308.15
16		0.05	1000	3000	5	5	100	1000		999.966	4.8767	102.435	531.75	3000	5.0086	996.806	5314.47
17		0.05	1000	3000	5	5	100	1000		1000	5.0542	99.5641	535.661	3000.01	5.0317	998.077	5345.82
18		0.05	1000	3000	5	5	100	1000		999.99	4.955	101.567	535.712	3000	5.0006	1000.81	5327.25
19		0.05	1000	3000	5	5	100	1000		999.972	4.9938	100.16	532.421	3000.01	4.9743	1008.12	5338.02
20		0.05	1000	3000	5	5	100	1000		999.985	5.0289	99.5782	533.053	3000	5.0098	999.272	5328.91
21		0.05	1000	3000	5	5	100	1000		999.958	4.9709	100.575	532.176	3000	5.0054	999.348	5324.66
22		0.05	1000	3000	5	5	100	1000		999.993	4.9545	100.421	529.612	3000	4.9938	1006.96	5352.68
23		0.05	1000	3000	5	5	100	1000		999.99	4.9695	99.775	527.8	3000	4.995	998.272	5307.88
24		0.05	1000	3000	5	5	100	1000		999.993	5.1005	97.472	529.21	2999.99	5.0141	1002.01	5348.05
25		0.05	1000	3000	5	5	100	1000		999.975	4.9943	100.057	531.935	3000	4.988	1003.78	5329.59
26		0.05	1000	3000	5	5	100	1000		1000.01	5.0366	99.8986	535.588	3000.01	5.0072	991.167	5282.87
27		0.05	1000	3000	5	5	100	1000		999.978	5.0144	100.479	536.327	3000.01	5.0007	995.559	5299.39
28		0.05	1000	3000	5	5	100	1000		1000.01	5.0087	100.453	535.572	3000	5.0027	1001.28	5332.05
29		0.05	1000	3000	5	5	100	1000		999.966	4.9054	101.638	530.722	3000	5.0045	1001.97	5337.6
30		0.05	1000	3000	5	5	100	1000		1000.01	5.1869	96.6161	533.449	2999.98	5.0156	993.254	5302.94
31		0.05	1000	3000	5	5	100	1000		1000.03	4.9844	101.157	536.715	3000.01	4.9933	1002.74	5329.83
32		0.05	1000	3000	5	5	100	1000		1000.01	4.8734	102.048	529.384	3000.01	4.988	1000.41	5311.74
33		0.05	1000	3000	5	5	100	1000		1000.01	4.8895	101.393	527.723	3000	5.0266	997.177	5335.56
34		0.05	1000	3000	5	5	100	1000		999.966	4.9908	101.941	541.561	2999.99	4.9846	997.733	5293.91
35		0.05	1000	3000	5	5	100	1000		1000.05	5.0276	97.6822	522.767	3000.01	4.9776	1000.47	5300.93
36		0.05	1000	3000	5	5	100	1000		999.968	5.0875	99.3116	537.819	2999.99	5.0085	997.865	5320.05
37		0.05	1000	3000	5	5	100	1000		999.946	4.9271	102.45	537.321	3000.01	5.0214	990.167	5292.58
38		0.05	1000	3000	5	5	100	1000		999.997	5.0071	100.956	538.08	2999.99	5.0116	996.037	5313.57
39		0.05	1000	3000	5	5	100	1000		999.951	5.0078	98.8144	526.748	3000	4.9838	999.024	5299.9
40		0.05	1000	3000	5	5	100	1000		1000	5.0437	98.0547	526.439	3000	4.9871	1001.76	5317.96
41		0.05	1000	3000	5	5	100	1000		999.97	5.0598	98.9845	533.128	2999.99	5.0125	995.977	5314.13
42		0.05	1000	3000	5	5	100	1000		1000.05	4.9522	102.388	539.737	3000	4.9886	999.721	5308.74
43		0.05	1000	3000	5	5	100	1000		1000.02	5.0256	99.2372	530.876	3000	4.9881	1006.11	5342.07
44		0.05	1000	3000	5	5	100	1000		1000.04	5.0112	101.59	541.903	3000.01	4.9872	1004.85	5334.46
45		0.05	1000	3000	5	5	100	1000		999.986	4.9852	99.7988	529.591	3000	4.9861	1004.79	5333.01
46		0.05	1000	3000	5	5	100	1000		999.952	5.0442	99.1315	532.278	3000	4.9712	1005.17	5319.04
47		0.05	1000	3000	5	5	100	1000		999.976	5.046	99.4489	534.168	3000	5.0025	1003.4	5343.09
48		0.05	1000	3000	5	5	100	1000		1000.01	5.0272	98.4222	526.684	2999.99	4.9739	1005.44	5323.36
49		0.05	1000	3000	5	5	100	1000		999.961	5.0381	99.056	531.23	3000	4.9995	992.449	5281.6
50		0.05	1000	3000	5	5	100	1000		999.995	4.9389	100.834	530.115	3000	4.9944	1004.82	5341.99
51		0.05	1000	3000	5	5	100	1000		999.967	5.02	98.4694	526.185	3000.01	4.963	1004.21	5305.2
52		0.05	1000	3000	5	5	100	1000		999.979	4.8841	103.718	539.223	3000	4.9978	1000.76	5324.08
53		0.05	1000	3000	5	5	100	1000		1000.03	4.9183	100.793	527.695	3000	4.9993	996.362	5302.19
54		0.05	1000	3000	5	5	100	1000		999.962	5.035	98.8115	529.594	3000	4.9945	998.821	5310.24
55		0.05	1000	3000	5	5	100	1000		999.989	5.0101	99.8474	532.491	3000.01	5.0023	1000.34	5326.57
56		0.05	1000	3000	5	5	100	1000		999.993	5.0185	101.461	542.012	3000.01	5.0174	999.478	5338.06
57		0.05	1000	3000	5	5	100	1000		999.969	4.9529	100.165	528.088	3000	5.0248	994.874	5321.28
58		0.05	1000	3000	5	5	100	1000		999.986	5.058	98.6922	531.366	3000	5.0179	994.722	5313.18
59		0.05	1000	3000	5	5	100	1000		999.989	4.9984	100.024	532.193	3000	5.0231	994.574	5317.87
60		0.05	1000	3000	5	5	100	1000		1000.03	5.0336	99.0644	530.799	2999.99	4.9888	1001.73	5319.59
61		0.05	1000	3000	5	5	100	1000		999.999	5.071	99.1164	535.017	2999.99	5.006	999.641	5326.85
62		0.05	1000	3000	5	5	100	1000		1000	5.0108	101.593	541.884	3000.01	4.9953	1001.47	5325.18
63		0.05	1000	3000	5	5	100	1000		1000.01	5.0055	97.7203	520.669	3000.01	4.9825	1008.24	5347.39
64		0.05	1000	3000	5	5	100	1000		1000.04	5.019	100.082	534.69	3000	4.9998	1003.88	5342.75
65		0.05	1000	3000	5	5	100	1000		1000.01	5.0152	101.75	543.19	2999.99	5.0023	998.525	5316.9
66		0.05	1000	3000	5	5	100	1000		1000	4.9875	99.202	526.671	3000.01	5.0073	995.044	5303.72
67		0.05	1000	3000	5	5	100	1000		999.991	4.98	99.6639	528.321	3000	4.9919	999.664	5311.89
68		0.05	1000	3000	5	5	100	1000		1000.05	4.9452	100.246	527.7	2999.99	5.0316	998.858	5349.87
69		0.05	1000	3000	5	5	100	1000		999.968	5.0284	99.7389	533.86	3000	5.0112	996.903	5317.76
70		0.05	1000	3000	5	5	100	1000		999.976	4.9831	99.797	529.357	3000	5.0215	995.669	5322.11
71		0.05	1000	3000	5	5	100	1000		999.999	4.9714	101.189	535.475	3000	4.9778	1007.5	5338.39
72		0.05	1000	3000	5	5	100	1000		999.992	5.0118	100.371	535.468	3000	5.0225	996.219	5326.06
73		0.05	1000	3000	5	5	100	1000		999.999	4.8704	103.14	534.723	3000.01	5.0053	997.731	5315.92
74		0.05	1000	3000	5	5	100	1000		999.993	4.9221	100.548	526.818	2999.99	5.0125	998.369	5326.96
75		0.05	1000	3000	5	5	100	1000		999.978	4.9762	100.135	530.415	3000	5.0008	1003.57	5342.15
76		0.05	1000	3000	5	5	100	1000		999.997	4.9226	100.738	527.865	3000.01	4.9965	1002.18	5330.23
77		0.05	1000	3000	5	5	100	1000		999.974	5.0169	99.6653	532.248	3000.01	5.0293	997.574	5340.52
78		0.05	1000	3000	5	5	100	1000		999.987	5.0046	99.7746	531.519	2999.99	5.0314	998.156	5345.9
79		0.05	1000	3000	5	5	100	1000		1000	4.9908	100.386	533.304	2999.99	5.0203	991.698	5299.59
80		0.05	1000	3000	5	5	100	1000		999.996	4.988	99.9388	530.635	3000	4.9985	997.374	5306.78
81		0.05	1000	3000	5	5	100	1000		999.963	4.9049	102.558	535.462	2999.99	5.0027	996.237	5305.22
82		0.05	1000	3000	5	5	100	1000		999.987	5.0086	97.1245	517.821	3000	4.9997	998.616	5314.61
83		0.05	1000	3000	5	5	100	1000		1000.06	4.9144	100.544	525.972	3000	4.9921	1001.57	5322.28
84		0.05	1000	3000	5	5	100	1000		999.984	5.0126	99.663	531.774	3000	4.9739	999.554	5292.2
85		0.05	1000	3000	5	5	100	1000		1000.03	5.0647	98.6599	531.894	3000	5.0064	997.724	5317.05
86		0.05	1000	3000	5	5	100	1000		999.978	4.9642	101.767	537.767	3000	4.987	1006.06	5340.69
87		0.05	1000	3000	5	5	100	1000		999.989	4.9862	100.53	533.581	3000.01	4.9782	1005.34	5327.46
88		0.05	1000	3000	5	5	100	1000		999.983	4.9616	101.85	537.918	3000	5.0125	997.833	5324.07
89		0.05	1000	3000	5	5	100	1000		1000.01	5.0302	99.5521	533.047	3000	4.9997	997.718	5309.91
90		0.05	1000	3000	5	5	100	1000		1000.03	4.9684	100.701	532.57	3000	4.9943	998.28	5307.09
91		0.05	1000	3000	5	5	100	1000		1000.01	5.0622	100.251	540.207	3000	5.002	1003.16	5341.25
92		0.05	1000	3000	5	5	100	1000		1000.01	4.9477	100.592	529.784	3000.01	4.9871	1002.65	5322.71
93		0.05	1000	3000	5	5	100	1000		1000.02	4.9945	100.071	532.023	3000	5.0232	993.495	5312.19
94		0.05	1000	3000	5	5	100	1000		999.967	4.8821	102.466	532.495	3000	5.0017	999.659	5322.36
95		0.05	1000	3000	5	5	100	1000		999.975	5.0214	99.8381	533.651	3000.02	5.001	997.059	5307.74
96		0.05	1000	3000	5	5	100	1000		999.986	4.9899	102.063	542.11	2999.99	5.0052	1002.03	5338.69
97		0.05	1000	3000	5	5	100	1000		999.989	5.0143	101.392	541.183	3000	4.9966	996.496	5300.08
98		0.05	1000	3000	5	5	100	1000		999.976	5.0681	97.9179	528.246	3000.01	4.9687	1002.31	5301.25
99		0.05	1000	3000	5	5	100	1000		999.998	5.0509	100.127	538.328	2999.99	5.0086	992.454	5291.29
100		0.05	1000	3000	5	5	100	1000		1000	5.0045	100.205	533.808	3000	4.9966	1002.8	5333.58
101		0.05	1000	3000	5	5	100	1000		1000.03	5.0069	101.138	539.027	3000.01	5.013	992.979	5298.71
102		0.05	1000	3000	5	5	100	1000		1000.03	5.0615	98.2357	529.276	3000	5.0143	997.1	5322.1
103		0.05	1000	3000	5	5	100	1000		999.962	4.9801	101.721	539.234	3000	5.0075	998.878	5324.33
104		0.05	1000	3000	5	5	100	1000		999.973	4.9279	100.19	525.553	2999.99	5.0237	996.527	5329
105		0.05	1000	3000	5	5	100	1000		999.962	5.0346	100.441	538.278	2999.99	4.9945	1001.6	5325
106		0.05	1000	3000	5	5	100	1000		999.996	5.0166	98.0991	523.852	3000.01	5.0108	994.483	5304.44
107		0.05	1000	3000	5	5	100	1000		999.994	4.9572	101.429	535.218	3000.01	4.9992	997.215	5306.69
108		0.05	1000	3000	5	5	100	1000		1000	5.0286	98.672	528.173	3000	4.9988	999.194	5316.76
109		0.05	1000	3000	5	5	100	1000		1000	4.9435	102.001	536.756	3000.01	5.0083	999.491	5328.44
110		0.05	1000	3000	5	5	100	1000		999.99	5.0497	99.0855	532.605	3000.01	4.9561	1010.24	5329.65
111		0.05	1000	3000	5	5	100	1000		1000	5.0225	99.6424	532.713	3000	4.982	1001.83	5312.88
112		0.05	1000	3000	5	5	100	1000		1000	5.0617	100.024	538.933	3000	5.0017	999.687	5322.5
113		0.05	1000	3000	5	5	100	1000		999.985	4.9451	100.755	530.363	3000	4.998	1002.11	5331.44
114		0.05	1000	3000	5	5	100	1000		999.987	5.0351	99.3052	532.247	2999.99	5.0053	1002.23	5339.82
115		0.05	1000	3000	5	5	100	1000		999.97	4.9979	99.4638	529.159	3000	4.9977	994.251	5289.35
116		0.05	1000	3000	5	5	100	1000		999.971	5.0328	98.8671	529.657	3000	4.9918	1001.86	5323.48
117		0.05	1000	3000	5	5	100	1000		999.996	5.02	99.5036	531.715	3000.01	5.011	1000.17	5334.95
118		0.05	1000	3000	5	5	100	1000		999.984	5.0718	99.7985	538.787	3000.01	5.0017	1000.14	5324.86
119		0.05	1000	3000	5	5	100	1000		999.991	5.0343	99.7034	534.296	3000.01	5.0081	995.754	5308.28
120		0.05	1000	3000	5	5	100	1000		1000.03	4.9833	100.598	533.634	3000	5.0287	992.704	5313.84
121		0.05	1000	3000	5	5	100	1000		999.992	5.073	97.7575	527.893	2999.99	4.9878	1002.9	5324.77
122		0.05	1000	3000	5	5	100	1000		1000.01	5.0157	100.164	534.785	2999.99	5.0046	1001.73	5336.43
123		0.05	1000	3000	5	5	100	1000		1000	4.9604	101.104	533.844	3000	4.9974	1003.5	5338.23
124		0.05	1000	3000	5	5	100	1000		1000.03	5.0123	101.779	543.032	3000.01	4.994	1002.65	5330.07
125		0.05	1000	3000	5	5	100	1000		999.96	4.8714	103.163	534.941	2999.99	5.0214	996.13	5324.44
126		0.05	1000	3000	5	5	100	1000		999.987	4.9115	101.598	531.168	3000	4.9895	1002.98	5326.94
127		0.05	1000	3000	5	5	100	1000		999.962	5.0428	99.3999	533.568	3000.01	5.0093	997.057	5316.58
128		0.05	1000	3000	5	5	100	1000		1000.04	4.9973	98.7103	525.083	3000	4.9685	1007.58	5328.92
129		0.05	1000	3000	5	5	100	1000		999.988	5.0322	100.059	535.982	3000	5.0191	988.125	5279.27
130		0.05	1000	3000	5	5	100	1000		1000	4.9791	101.16	536.157	3000	4.9818	998.659	5295.86
131		0.05	1000	3000	5	5	100	1000		1000.02	4.9769	99.154	525.288	3000.01	4.9833	999.587	5302.36
132		0.05	1000	3000	5	5	100	1000		1000.01	5.0123	99.419	530.443	3000	4.9633	1001.97	5293.67
133		0.05	1000	3000	5	5	100	1000		1000.01	4.9155	100.782	527.332	3000	5.0175	1001.05	5346.57
134		0.05	1000	3000	5	5	100	1000		999.976	4.9604	100.732	531.88	3000.01	4.9925	999.922	5313.93
135		0.05	1000	3000	5	5	100	1000		999.989	4.9814	100.807	534.535	3000	5.0095	994.398	5302.55
136		0.05	1000	3000	5	5	100	1000		1000.01	4.996	100.053	532.094	3000.01	5.0032	1001.31	5332.66
137		0.05	1000	3000	5	5	100	1000		1000.01	4.9291	101.546	532.798	3000.01	4.9894	1000.8	5315.34
138		0.05	1000	3000	5	5	100	1000		999.977	4.986	99.7101	529.204	3000	5.0113	992.753	5295.69
139		0.05	1000	3000	5	5	100	1000		1000.02	5.0168	99.5452	531.597	3000	5.0155	999.482	5336.03
140		0.05	1000	3000	5	5	100	1000		1000.01	5.0461	99.2544	533.133	3000	4.9932	999.025	5309.97
141		0.05	1000	3000	5	5	100	1000		999.966	4.94	100.022	525.966	3000.01	4.984	1003.73	5325.05
142		0.05	1000	3000	5	5	100	1000		1000	4.9727	100.019	529.426	3000	4.9796	1005.19	5328.06
143		0.05	1000	3000	5	5	100	1000		999.972	4.9467	100.255	527.905	3000.01	4.9914	1005.59	5342.85
144		0.05	1000	3000	5	5	100	1000		999.981	4.9548	100.63	530.744	3000	5.0368	994.055	5329.61
145		0.05	1000	3000	5	5	100	1000		999.992	4.9461	100.762	530.514	2999.99	4.9901	1001.83	5321.59
146		0.05	1000	3000	5	5	100	1000		999.974	4.9337	103.108	541.492	3000	4.9812	996.161	5281.97
147		0.05	1000	3000	5	5	100	1000		1000.05	4.9842	100.665	534.077	3000	4.9931	1004.33	5338.05
148		0.05	1000	3000	5	5	100	1000		999.985	5.0044	98.3583	523.953	2999.99	4.9953	997.454	5303.84
149		0.05	1000	3000	5	5	100	1000		999.992	4.9351	99.9476	525.049	2999.99	5.0017	995.792	5301.79
150		0.05	1000	3000	5	5	100	1000		1000.01	5.0222	98.9276	528.865	3000.01	5.02	995.277	5318.34
151		0.05	1000	3000	5	5	100	1000		999.987	5.0159	100.864	538.541	3000	4.9841	1004.89	5331.33
152		0.05	1000	3000	5	5	100	1000		1000	5.0125	99.5666	531.254	3000	4.9943	993.58	5282.1
153		0.05	1000	3000	5	5	100	1000		1000.01	5.0077	99.7112	531.513	3000	5.026	998.386	5341.34
154		0.05	1000	3000	5	5	100	1000		999.979	5.0351	98.5351	528.122	3000	4.9943	1002.6	5330.07
155		0.05	1000	3000	5	5	100	1000		999.995	4.976	101.718	538.779	3000	4.995	1003.95	5338.07
156		0.05	1000	3000	5	5	100	1000		1000.02	4.9711	101.505	537.122	3000	5.0075	1001.11	5336.18
157		0.05	1000	3000	5	5	100	1000		999.95	4.9618	100.096	528.667	3000	5.0095	999.653	5330.56
158		0.05	1000	3000	5	5	100	1000		999.995	4.9721	100.332	531.018	3000	4.9887	1000.31	5311.98
159		0.05	1000	3000	5	5	100	1000		1000.03	5.0268	98.5138	527.129	3000	5.0101	996.467	5314.26
160		0.05	1000	3000	5	5	100	1000		1000.01	5.036	99.4737	533.249	3000	5.0032	1000.76	5329.83
161		0.05	1000	3000	5	5	100	1000		999.997	4.9512	102.134	538.283	2999.99	4.9994	998.412	5313.23
162		0.05	1000	3000	5	5	100	1000		1000	4.9489	100.651	530.223	3000.01	5.019	1000.28	5344.05
163		0.05	1000	3000	5	5	100	1000		999.982	5.0581	98.5497	530.605	3000	4.9979	998.956	5314.56
164		0.05	1000	3000	5	5	100	1000		1000.01	5.0389	97.5209	523.08	2999.99	5.0238	996.677	5329.9
165		0.05	1000	3000	5	5	100	1000		999.985	5.0216	99.0623	529.522	3000	5.0028	1000.59	5328.45
166		0.05	1000	3000	5	5	100	1000		999.996	4.9535	102.5	540.465	2999.99	4.9751	1003.48	5314.31
167		0.05	1000	3000	5	5	100	1000		999.963	5.0493	99.6719	535.717	2999.99	4.9889	1007.81	5352.01
168		0.05	1000	3000	5	5	100	1000		999.995	5.049	97.878	526.046	3000.01	5.023	1000.19	5347.87
169		0.05	1000	3000	5	5	100	1000		999.987	5.0328	99.1898	531.386	3000	5.0281	986.236	5278.59
170		0.05	1000	3000	5	5	100	1000		1000.04	4.9641	99.2933	524.678	3000.01	5.0007	1000.25	5324.41
171		0.05	1000	3000	5	5	100	1000		999.981	5.0827	98.5989	533.455	3000	4.9969	998.47	5310.85
172		0.05	1000	3000	5	5	100	1000		999.982	5	98.4929	524.207	2999.99	4.9778	1007.25	5337.1
173		0.05	1000	3000	5	5	100	1000		1000.03	4.9707	101.529	537.203	3000.01	4.9889	1003.66	5330
174		0.05	1000	3000	5	5	100	1000		999.992	5.0046	98.8466	526.578	3000.01	5.0206	995.032	5317.74
175		0.05	1000	3000	5	5	100	1000		999.998	5.0071	101.291	539.869	3000	5.0082	998.738	5324.29
176		0.05	1000	3000	5	5	100	1000		999.975	5.0504	98.2132	527.993	2999.99	4.9986	996.697	5303.26
177		0.05	1000	3000	5	5	100	1000		1000.04	5.041	100.156	537.433	3000	5.0101	998.227	5323.62
178		0.05	1000	3000	5	5	100	1000		999.993	4.978	99.8826	529.27	3000.01	4.9992	999.185	5317.14
179		0.05	1000	3000	5	5	100	1000		1000.02	4.9746	100.278	531.006	3000	4.9787	1006.99	5336.75
180		0.05	1000	3000	5	5	100	1000		999.99	5.0713	97.8911	528.441	2999.99	5.0056	991.996	5285.67
181		0.05	1000	3000	5	5	100	1000		1000.01	5.0616	98.3365	529.831	3000	5.0088	999.018	5326.49
182		0.05	1000	3000	5	5	100	1000		999.98	4.9061	102.575	535.685	3000.01	4.9897	996.396	5292.2
183		0.05	1000	3000	5	5	100	1000		999.979	5.0124	97.9622	522.683	3000	5.0116	995.608	5311.25
184		0.05	1000	3000	5	5	100	1000		999.971	5.0569	97.378	524.179	2999.99	5.0031	997.699	5313.33
185		0.05	1000	3000	5	5	100	1000		999.999	5.0621	98.4538	530.513	2999.99	4.9909	999.881	5312.05
186		0.05	1000	3000	5	5	100	1000		1000.05	4.9489	100.216	527.935	3000	5.0048	1001.12	5333.41
187		0.05	1000	3000	5	5	100	1000		1000.01	5.0073	99.4582	530.119	3000	5.001	1000.55	5326.36
188		0.05	1000	3000	5	5	100	1000		999.97	5.0243	99.4528	531.89	3000	5.0105	999.942	5333.2
189		0.05	1000	3000	5	5	100	1000		1000.01	4.9528	99.683	525.538	3000.01	4.9957	991.583	5272.97
190		0.05	1000	3000	5	5	100	1000		999.985	5.0296	101.153	541.562	3000.01	4.9968	1003.48	5337.43
191		0.05	1000	3000	5	5	100	1000		1000.01	4.9938	98.6829	524.567	3000.01	4.9766	997.294	5283.13
192		0.05	1000	3000	5	5	100	1000		999.984	4.9724	101.919	539.447	2999.99	5.0022	999.73	5323.26
193		0.05	1000	3000	5	5	100	1000		999.977	5.0123	98.6354	526.257	2999.99	4.9643	1000.98	5289.56
194		0.05	1000	3000	5	5	100	1000		1000.02	4.9754	100.565	532.607	3000	4.9762	1003.46	5315.37
195		0.05	1000	3000	5	5	100	1000		1000.02	5.0072	101.726	542.194	2999.99	4.9956	1000.15	5318.41
196		0.05	1000	3000	5	5	100	1000		999.985	5.0336	98.8384	529.585	3000	4.9976	1002.95	5335.52
[truncated: 6,104 more rows]

## Sheet: Table S2
Table S2 Spectral parameters obtained by curve fitting with Gaussian and Pseudo-Voigt functions for 900 spectra generated with the same Δxs = Δxw = 0.05 cm-1/pixel, Γs = Γw = 50 cm-1, Is = 1000 e-, Iw = 100 e-, and Δω = 2000 cm-1 as the spectra shown in Figure 1.
		Input parameter								Estimated parameters obtained by curve fitting with Gaussian functions									Estimated parameters obtained by curve fitting with Pseud-Voigt functions
Data#		Δx	ωw	ωs	Γw	Γs	Iw	Is		ωw	Γw	Iw	Aw	ωs	Γs	Is	As		ωw	Γw	xw	Iw	Aw	ωs	Γs	xs	Is	As
		cm-1/pixel	cm-1	cm-1	cm-1	cm-1	e-	e-		cm-1	cm-1	e-	e-*cm-1	cm-1	cm-1	e-	e-*cm-1		cm-1	cm-1		e-	e-*cm-1	cm-1	cm-1		e-	e-*cm-1
1		0.05	1000	3000	50	50	100	1000		999.893	49.8941	99.7227	5296.34	2999.98	50.0231	998.553	53170.8		999.893	49.8581	0.0068	99.7609	5294.54	2999.98	50.017	0.0012	998.619	53167.9
2		0.05	1000	3000	50	50	100	1000		999.894	50.2409	99.4386	5317.95	3000.04	50.0024	1000.11	53231.9		999.894	50.2405	0	99.4382	5317.9	3000.04	50.0006	0.0003	1000.13	53230.9
3		0.05	1000	3000	50	50	100	1000		999.993	49.9623	100.165	5327.1	2999.97	49.9896	1000.51	53239.5		999.993	49.9546	0.0016	100.175	5326.79	2999.97	49.9826	0.0014	1000.59	53236.2
4		0.05	1000	3000	50	50	100	1000		999.971	49.8661	100.27	5322.41	3000.01	49.9476	1000.54	53196		999.971	49.7798	0.0162	100.363	5318.11	3000.01	49.9357	0.0023	1000.67	53190.5
5		0.05	1000	3000	50	50	100	1000		1000	50.0153	99.5328	5299.09	3000.01	50.0885	998.175	53220.3		1000	49.993	0.004	99.5537	5297.84	3000.01	50.0882	0	998.173	53219.8
6		0.05	1000	3000	50	50	100	1000		1000.01	49.7878	99.54	5275.37	3000	49.9071	1000.02	53125.7		1000.01	49.7386	0.0096	99.5947	5273.05	3000	49.8878	0.0037	1000.24	53116.4
7		0.05	1000	3000	50	50	100	1000		1000.04	50.0122	100.052	5326.43	2999.99	50.0255	999.739	53236.6		1000.04	50.0115	0	100.052	5326.31	2999.99	50.0253	0	999.737	53236.3
8		0.05	1000	3000	50	50	100	1000		999.918	49.8693	100.296	5324.12	3000.01	49.9759	1001.57	53281.5		999.918	49.8287	0.0078	100.34	5322.15	3000.01	49.9648	0.0022	1001.7	53276.1
9		0.05	1000	3000	50	50	100	1000		1000.14	50.1491	99.4358	5308.09	3000	50.0933	999.787	53311.4		1000.14	50.1469	0	99.4336	5307.74	3000	50.0927	0	999.781	53310.3
10		0.05	1000	3000	50	50	100	1000		1000.02	49.9926	99.6635	5303.64	3000.02	50.0206	1000.61	53277.9		1000.02	49.9849	0.0015	99.6715	5303.25	3000.02	50.0177	0.0006	1000.64	53276.4
11		0.05	1000	3000	50	50	100	1000		999.875	49.9994	99.7345	5308.15	2999.97	50.0549	998.668	53210.9		999.875	49.9982	0	99.7333	5307.95	2999.97	50.0546	0	998.664	53210.3
12		0.05	1000	3000	50	50	100	1000		1000.01	49.8777	100.337	5327.21	2999.98	50.0359	999.184	53218.1		1000.01	49.8394	0.0071	100.377	5325.23	2999.98	50.0359	0	999.184	53218.1
13		0.05	1000	3000	50	50	100	1000		999.979	50.052	99.7407	5314.05	3000	50.0329	999.521	53232.8		999.979	50.0278	0.0043	99.7638	5312.71	3000	50.0326	0	999.518	53232.4
14		0.05	1000	3000	50	50	100	1000		999.881	50.3003	99.6322	5334.6	3000	50.0405	999.014	53213.9		999.881	50.3001	0	99.632	5334.58	3000	50.0352	0.001	999.068	53211.2
15		0.05	1000	3000	50	50	100	1000		1000.02	50.195	99.5405	5318.54	2999.98	50.0516	1000.17	53287.2		1000.02	50.1935	0	99.539	5318.3	2999.98	50.0511	0	1000.16	53286.5
16		0.05	1000	3000	50	50	100	1000		999.911	50.1084	99.4748	5305.86	3000.04	49.9496	1001.77	53263.8		999.911	50.1058	0.0004	99.4767	5305.69	3000.04	49.9495	0	1001.77	53263.6
17		0.05	1000	3000	50	50	100	1000		999.981	49.9657	100.427	5341.41	3000.01	49.9624	998.717	53115.1		999.981	49.9667	0	100.428	5341.58	3000.01	49.9482	0.0027	998.872	53108.2
18		0.05	1000	3000	50	50	100	1000		1000.06	49.7897	101.066	5356.46	3000.02	49.9763	998.767	53132.5		1000.06	49.6565	0.0247	101.209	5349.68	3000.02	49.9474	0.0055	999.077	53118.3
19		0.05	1000	3000	50	50	100	1000		999.925	50.2178	99.1744	5301.39	3000.01	50.0723	998.704	53231.3		999.925	50.2169	0	99.1735	5301.24	3000.01	50.0721	0	998.702	53230.9
20		0.05	1000	3000	50	50	100	1000		999.981	50.0973	100.312	5349.33	2999.96	50.073	998.761	53235		999.981	50.0967	0	100.312	5349.24	2999.96	50.0728	0	998.759	53234.7
21		0.05	1000	3000	50	50	100	1000		999.978	50.1705	99.8365	5331.76	2999.95	49.9721	999.098	53145.7		999.978	50.1699	0	99.8358	5331.65	2999.95	49.967	0.0009	999.148	53142.9
22		0.05	1000	3000	50	50	100	1000		1000.02	49.7159	100.412	5313.9	2999.99	50.0021	1002.25	53345.3		1000.02	49.6071	0.0203	100.529	5308.45	2999.99	49.9838	0.0035	1002.45	53336.5
23		0.05	1000	3000	50	50	100	1000		999.951	50.0474	100.077	5331.46	2999.98	50.003	1000.17	53235.8		999.951	50.0489	0	100.078	5331.71	2999.98	49.9731	0.0057	1000.49	53221.1
24		0.05	1000	3000	50	50	100	1000		1000.12	49.8896	99.8339	5301.76	2999.99	50.0154	999.311	53203		1000.12	49.7803	0.0201	99.9473	5296.15	2999.99	50.0155	0	999.312	53203.2
25		0.05	1000	3000	50	50	100	1000		999.896	50.1514	99.7309	5324.09	3000	49.9979	1001.89	53321.9		999.895	50.0945	0.0106	99.7908	5321.24	3000	49.9847	0.0025	1002.04	53315.3
26		0.05	1000	3000	50	50	100	1000		1000.06	50.1869	99.5718	5319.35	3000.03	50.0982	999.51	53301.8		1000.06	50.1852	0	99.5701	5319.08	3000.03	50.0977	0	999.505	53301
27		0.05	1000	3000	50	50	100	1000		999.948	50.0436	99.2339	5286.17	3000.03	50.0022	999.196	53182.9		999.948	50.0324	0.002	99.2447	5285.55	3000.03	50.0021	0	999.195	53182.8
28		0.05	1000	3000	50	50	100	1000		1000.09	49.8108	99.8765	5295.65	2999.97	49.9292	1002.79	53296.1		1000.09	49.7132	0.0181	99.9784	5290.67	2999.97	49.9159	0.0025	1002.93	53289.4
29		0.05	1000	3000	50	50	100	1000		1000.01	49.7396	99.993	5294.25	2999.99	50.004	999.077	53178.4		1000.01	49.6724	0.0126	100.063	5290.8	2999.99	50.004	0	999.078	53178.6
30		0.05	1000	3000	50	50	100	1000		999.902	50.0468	99.8308	5318.3	2999.99	50.0122	999.427	53205.9		999.902	50.0472	0	99.8312	5318.37	2999.99	50.0035	0.0017	999.52	53201.5
31		0.05	1000	3000	50	50	100	1000		999.893	49.7906	100.44	5323.39	3000.01	49.9451	1001.16	53226.8		999.893	49.7219	0.0129	100.513	5319.89	3000.01	49.9418	0.0007	1001.2	53225.3
32		0.05	1000	3000	50	50	100	1000		999.962	50.0824	100.019	5332.14	3000.06	50.0295	999.502	53228.2		999.962	50.0733	0.0016	100.027	5331.59	3000.06	50.0293	0	999.5	53227.9
33		0.05	1000	3000	50	50	100	1000		999.977	50.1826	99.4743	5313.69	3000.02	49.9567	1000.22	53189.2		999.977	50.1828	0	99.4745	5313.72	3000.02	49.9568	0	1000.22	53189.3
34		0.05	1000	3000	50	50	100	1000		999.91	49.9434	100.121	5322.75	2999.99	50.1774	995.311	53161.7		999.91	49.9292	0.0021	100.129	5321.65	2999.99	50.1763	0	995.301	53160.1
35		0.05	1000	3000	50	50	100	1000		1000.12	50.3231	99.6287	5336.84	3000.02	49.9303	1000.77	53189.8		1000.12	50.3231	0	99.6286	5336.83	3000.02	49.9177	0.0024	1000.9	53183.3
36		0.05	1000	3000	50	50	100	1000		999.949	49.8516	99.6896	5290.07	2999.97	49.9597	999.772	53168.4		999.949	49.7992	0.01	99.746	5287.5	2999.97	49.9543	0.0011	999.837	53166
37		0.05	1000	3000	50	50	100	1000		1000.09	50.065	99.9981	5329.15	2999.98	50.0107	1001.24	53300.5		1000.09	50.0496	0.0029	100.015	5328.39	2999.98	50.0059	0.0009	1001.29	53298.2
38		0.05	1000	3000	50	50	100	1000		999.924	49.73	100.336	5311.38	3000.01	50.0018	1000.18	53234.7		999.924	49.6611	0.0129	100.408	5307.84	3000.01	50.0019	0	1000.18	53234.9
39		0.05	1000	3000	50	50	100	1000		999.912	50.2895	99.4834	5325.5	3000	50.0131	1000.77	53278.1		999.912	50.2892	0	99.483	5325.44	3000	50.013	0	1000.77	53277.9
40		0.05	1000	3000	50	50	100	1000		999.979	49.8652	99.704	5292.28	3000	49.8541	1001.52	53148.9		999.979	49.8215	0.0083	99.7508	5290.12	3000	49.8401	0.0027	1001.67	53142
41		0.05	1000	3000	50	50	100	1000		999.927	50.3477	99.3224	5323.03	3000	50.0132	999.301	53200.2		999.927	50.3461	0	99.3209	5322.79	3000	50.0128	0	999.297	53199.5
42		0.05	1000	3000	50	50	100	1000		999.944	49.8584	100.394	5328.18	2999.96	49.9726	999.84	53185.6		999.944	49.7884	0.0129	100.466	5324.51	2999.96	49.9725	0	999.838	53185.5
43		0.05	1000	3000	50	50	100	1000		999.986	49.9794	99.4734	5292.12	3000.01	49.9958	1000.28	53233.5		999.986	49.9796	0	99.4736	5292.16	3000.01	49.9847	0.0021	1000.39	53227.9
44		0.05	1000	3000	50	50	100	1000		1000.05	50.074	100.111	5336.14	3000.03	50.106	999.135	53290.1		1000.05	50.0724	0	100.109	5335.88	3000.03	50.1056	0	999.131	53289.3
45		0.05	1000	3000	50	50	100	1000		1000.12	50.0312	100.028	5327.16	3000.04	49.9968	999.361	53185.9		1000.12	50.0306	0	100.028	5327.11	3000.04	49.9965	0	999.361	53185.6
46		0.05	1000	3000	50	50	100	1000		1000.05	49.7019	100.953	5341.01	2999.97	50.0246	1000.79	53291.7		1000.05	49.6247	0.0143	101.033	5336.95	2999.97	50.0245	0	1000.79	53291.6
47		0.05	1000	3000	50	50	100	1000		1000.12	50.3131	99.3152	5318.99	3000.02	49.9684	1000.03	53191.5		1000.12	50.3141	0	99.3163	5319.16	3000.02	49.9496	0.0036	1000.24	53182.2
48		0.05	1000	3000	50	50	100	1000		999.875	50.0102	100.069	5327.08	2999.97	49.8897	1002.75	53251.8		999.875	50.0126	0	100.071	5327.46	2999.97	49.8585	0.006	1003.09	53236.5
49		0.05	1000	3000	50	50	100	1000		999.979	49.9884	99.5897	5299.27	3000.02	50.0475	997.883	53161.2		999.979	49.9879	0	99.5893	5299.19	3000.02	50.0474	0	997.882	53160.9
50		0.05	1000	3000	50	50	100	1000		999.935	50.0114	100.065	5326.99	2999.97	50.0292	1000.34	53272.7		999.935	50.0113	0	100.064	5326.96	2999.97	50.0292	0	1000.34	53272.6
51		0.05	1000	3000	50	50	100	1000		1000	49.7482	100.58	5326.27	2999.98	49.9573	999.992	53177.4		1000	49.7114	0.007	100.62	5324.39	2999.98	49.9574	0	999.993	53177.6
52		0.05	1000	3000	50	50	100	1000		999.851	50.0049	100.402	5344.25	2999.99	50.0708	997.953	53189.6		999.851	49.9855	0.0035	100.421	5343.17	2999.99	50.0706	0	997.951	53189.3
53		0.05	1000	3000	50	50	100	1000		1000.05	49.9277	99.6594	5296.54	3000.02	50.0511	997.047	53120.4		1000.05	49.8798	0.0091	99.711	5294.2	3000.02	50.0267	0.0046	997.306	53108.3
54		0.05	1000	3000	50	50	100	1000		1000.06	49.7631	100.505	5323.9	3000.01	49.9787	1000.58	53231.7		1000.06	49.7514	0.0022	100.518	5323.28	3000.01	49.9787	0	1000.58	53231.6
55		0.05	1000	3000	50	50	100	1000		999.996	49.96	100.282	5333.1	3000	50.1035	997.504	53200.4		999.996	49.9571	0	100.279	5332.63	3000	50.1026	0	997.495	53199
56		0.05	1000	3000	50	50	100	1000		1000.01	50.3178	99.2771	5317.44	2999.99	50.0006	1000.21	53235		1000.01	50.3183	0	99.2776	5317.52	2999.99	49.9988	0.0004	1000.23	53234.3
57		0.05	1000	3000	50	50	100	1000		1000.06	50.0883	99.9506	5329.1	2999.97	49.9962	999.593	53197.6		1000.06	50.0887	0	99.951	5329.17	2999.97	49.9875	0.0016	999.685	53193.3
58		0.05	1000	3000	50	50	100	1000		999.936	49.9729	101.25	5385.93	3000.04	49.9793	1000.26	53215.2		999.936	49.9324	0.0076	101.293	5383.84	3000.04	49.9791	0.0001	1000.27	53215.2
59		0.05	1000	3000	50	50	100	1000		999.989	49.7979	100.535	5329.18	2999.96	49.9909	1000.3	53229.5		999.989	49.7288	0.0128	100.606	5325.57	2999.96	49.9908	0	1000.3	53229.5
60		0.05	1000	3000	50	50	100	1000		999.854	50.2078	99.1617	5299.65	2999.98	49.9834	1000.11	53211.7		999.854	50.2067	0	99.1606	5299.47	2999.98	49.9831	0	1000.11	53211.2
61		0.05	1000	3000	50	50	100	1000		999.882	49.7664	100.922	5346.31	2999.98	50.1155	998.202	53250.4		999.882	49.7648	0	100.92	5346.06	2999.98	50.115	0	998.197	53249.6
62		0.05	1000	3000	50	50	100	1000		1000.03	50.1155	99.79	5323.42	2999.98	49.9573	1000.86	53223.5		1000.03	50.116	0	99.7906	5323.52	2999.98	49.9519	0.0011	1000.92	53220.9
63		0.05	1000	3000	50	50	100	1000		1000.03	49.9051	99.8292	5303.16	3000.01	50.0016	1002.05	53334.2		1000.03	49.8702	0.0067	99.8668	5301.45	3000.01	49.9986	0.0006	1002.09	53333
64		0.05	1000	3000	50	50	100	1000		999.88	49.9795	100.288	5335.49	3000.04	49.9129	1000.89	53178		999.88	49.9748	0.0013	100.298	5335.5	3000.04	49.8908	0.0043	1001.14	53167.4
65		0.05	1000	3000	50	50	100	1000		1000.07	49.9551	99.9369	5314.2	3000.02	50.0007	999.684	53207.3		1000.07	49.8768	0.0144	100.018	5310.16	3000.02	50.0007	0	999.684	53207.3
66		0.05	1000	3000	50	50	100	1000		1000.03	49.9472	99.9594	5314.55	2999.99	50.002	1000.27	53239.8		1000.03	49.947	0	99.9593	5314.53	2999.99	50.0019	0	1000.27	53239.7
67		0.05	1000	3000	50	50	100	1000		999.996	50.0229	99.817	5315.03	2999.94	49.9845	998.875	53147		999.996	50.0245	0	99.8186	5315.28	2999.94	49.9616	0.0044	999.122	53135.8
68		0.05	1000	3000	50	50	100	1000		1000.06	49.8275	100.477	5329.27	3000.01	49.9461	1000.64	53199.7		1000.06	49.8255	0.0006	100.482	5329.32	3000.01	49.9196	0.005	1000.92	53186.6
69		0.05	1000	3000	50	50	100	1000		999.972	50.0272	99.7714	5313.06	2999.98	50.0268	999.036	53200.6		999.972	50.0261	0	99.7704	5312.89	2999.98	50.0265	0	999.033	53200.1
70		0.05	1000	3000	50	50	100	1000		999.937	50.1577	99.4979	5312.31	2999.95	49.974	1000.98	53248.1		999.937	50.1199	0.007	99.536	5310.34	2999.95	49.9673	0.0012	1001.05	53244.5
71		0.05	1000	3000	50	50	100	1000		999.963	50.2739	99.4162	5320.25	3000	49.9158	1001.17	53195.8		999.963	50.2737	0	99.4159	5320.21	3000	49.9157	0	1001.17	53195.7
72		0.05	1000	3000	50	50	100	1000		1000.03	49.9909	99.229	5280.34	3000.05	50.0196	999.77	53232		1000.03	49.991	0	99.2291	5280.36	3000.05	50.01	0.0018	999.87	53227.1
73		0.05	1000	3000	50	50	100	1000		999.879	49.7256	100.363	5312.34	2999.94	49.9234	1001.83	53239.1		999.878	49.6489	0.0145	100.446	5308.53	2999.94	49.8967	0.0051	1002.12	53225.8
74		0.05	1000	3000	50	50	100	1000		1000.05	49.7122	99.9347	5288.25	2999.98	50.0299	999.851	53247.2		1000.05	49.6294	0.0154	100.021	5284	2999.98	50.0228	0.0013	999.926	53243.6
75		0.05	1000	3000	50	50	100	1000		999.913	49.9132	100.293	5328.67	2999.99	50.0286	999.556	53230.1		999.913	49.8784	0.0066	100.33	5326.93	2999.99	50.0243	0.0008	999.604	53228.1
76		0.05	1000	3000	50	50	100	1000		999.981	49.8735	100.37	5328.51	3000.02	50.0393	999.767	53252.7		999.98	49.7862	0.0159	100.458	5323.87	3000.02	50.039	0	999.764	53252.2
77		0.05	1000	3000	50	50	100	1000		1000.11	50.0711	99.9287	5326.11	2999.99	49.9544	1001.52	53255.8		1000.11	50.072	0	99.9295	5326.24	2999.99	49.9336	0.0039	1001.74	53245.4
78		0.05	1000	3000	50	50	100	1000		999.903	50.3755	99.271	5323.22	3000.03	50.0392	999.478	53237.2		999.903	50.3747	0	99.2702	5323.09	3000.03	50.0389	0	999.475	53236.8
79		0.05	1000	3000	50	50	100	1000		1000.15	49.98	100.106	5325.85	3000	49.9544	1000.83	53219		1000.15	49.9631	0.0031	100.123	5324.94	3000	49.9542	0	1000.83	53218.7
80		0.05	1000	3000	50	50	100	1000		999.987	50.0635	100.428	5351.93	3000	49.9621	999.8	53172.3		999.987	50.0316	0.0062	100.464	5350.41	3000	49.9414	0.0039	1000.02	53162.2
81		0.05	1000	3000	50	50	100	1000		999.96	50.328	99.0613	5306.96	2999.99	50.0216	999.539	53221.8		999.96	50.3289	0	99.0622	5307.11	2999.99	50.0047	0.0032	999.721	53213.5
82		0.05	1000	3000	50	50	100	1000		1000	50.1317	99.9172	5331.94	3000.01	50.0181	998.646	53170.5		1000	50.1309	0	99.9164	5331.81	3000.01	50.0179	0	998.644	53170.2
83		0.05	1000	3000	50	50	100	1000		999.981	49.9977	100.027	5323.51	3000	49.9574	1001.24	53243.9		999.981	49.9989	0	100.028	5323.7	3000	49.9336	0.0045	1001.49	53232.1
84		0.05	1000	3000	50	50	100	1000		1000.14	49.9648	100.059	5321.73	3000.02	50.0044	1000.33	53245.4		1000.14	49.9652	0	100.059	5321.78	3000.02	50.0045	0	1000.33	53245.5
85		0.05	1000	3000	50	50	100	1000		999.929	49.7933	100.48	5325.75	2999.96	50.092	1000.33	53338.8		999.929	49.7914	0	100.478	5325.44	2999.96	50.0914	0	1000.32	53337.9
86		0.05	1000	3000	50	50	100	1000		999.903	50.0937	99.5504	5308.34	3000.03	49.9842	1000.6	53238.3		999.903	50.0929	0	99.5495	5308.2	3000.03	49.9826	0.0002	1000.61	53237.3
87		0.05	1000	3000	50	50	100	1000		999.988	50.0031	99.8217	5313.18	3000.04	49.9463	1001.58	53250.5		999.988	50.0022	0.0003	99.8237	5313.18	3000.04	49.9394	0.0013	1001.66	53247.1
88		0.05	1000	3000	50	50	100	1000		999.951	50.1302	99.8187	5326.52	2999.96	49.9736	998.939	53138.8		999.951	50.1287	0.0003	99.8199	5326.42	2999.96	49.9714	0.0004	998.961	53137.6
89		0.05	1000	3000	50	50	100	1000		999.93	50.1781	99.4501	5311.92	2999.97	50.0078	999.286	53193.7		999.93	50.1793	0	99.4513	5312.11	2999.97	49.9821	0.0049	999.56	53180.9
90		0.05	1000	3000	50	50	100	1000		999.953	49.9195	100.443	5337.32	3000.02	50.0618	999.127	53242.7		999.953	49.9177	0	100.441	5337.03	3000.02	50.0613	0	999.122	53241.8
91		0.05	1000	3000	50	50	100	1000		999.995	49.9459	99.9942	5316.27	3000.02	50.0379	998.851	53202.5		999.995	49.9195	0.0047	100.019	5314.75	3000.02	50.0375	0	998.847	53201.8
92		0.05	1000	3000	50	50	100	1000		999.947	50.1058	99.3083	5296.71	2999.97	49.923	1001.53	53222.9		999.947	50.1076	0	99.3102	5297	2999.97	49.9018	0.0041	1001.77	53212.7
93		0.05	1000	3000	50	50	100	1000		1000.03	50.06	99.7309	5314.38	3000.01	49.9073	1001.8	53220.2		1000.03	50.0611	0	99.732	5314.56	3000.01	49.8966	0.0021	1001.92	53215.1
94		0.05	1000	3000	50	50	100	1000		1000.06	49.9371	100.255	5329.19	2999.96	50.0495	998.459	53193.9		1000.06	49.922	0.003	100.272	5328.52	2999.96	50.039	0.002	998.573	53188.9
95		0.05	1000	3000	50	50	100	1000		1000.01	49.9482	99.9061	5311.83	3000.02	50.0338	999.425	53228.8		1000.01	49.9144	0.0061	99.9385	5309.95	3000.02	50.0335	0	999.421	53228.2
96		0.05	1000	3000	50	50	100	1000		999.868	49.574	100.821	5320.32	3000.01	50.0694	999.06	53247.2		999.868	49.515	0.011	100.881	5317.16	3000.01	50.0692	0	999.057	53246.8
97		0.05	1000	3000	50	50	100	1000		999.853	49.8516	100.234	5318.96	3000.02	49.9667	999.965	53186		999.853	49.8477	0.0007	100.238	5318.73	3000.02	49.9661	0.0001	999.969	53185.7
98		0.05	1000	3000	50	50	100	1000		1000.02	50.0768	99.9055	5325.47	2999.97	50.0328	998.531	53180.1		1000.02	50.0597	0.0028	99.9193	5324.39	2999.97	50.0322	0	998.526	53179.2
99		0.05	1000	3000	50	50	100	1000		1000.06	50.0803	100.032	5332.57	3000.02	50.0827	998.482	53230.5		1000.06	50.0423	0.0073	100.073	5330.73	3000.02	50.0581	0.0047	998.743	53218.2
100		0.05	1000	3000	50	50	100	1000		999.961	50.2293	100.058	5349.85	2999.99	50.0504	998.663	53205.8		999.961	50.2266	0	100.055	5349.4	2999.99	50.0499	0	998.658	53205
101		0.05	1000	3000	50	50	100	1000		999.986	50.3161	99.103	5307.94	3000.02	50.0018	1000.35	53243.9		999.986	50.3147	0	99.1017	5307.73	3000.02	50.0015	0	1000.35	53243.4
102		0.05	1000	3000	50	50	100	1000		999.994	50.0818	100.431	5354.01	2999.99	50.0234	998.882	53188.8		999.994	50.0194	0.0115	100.496	5350.79	2999.99	50.0132	0.002	998.992	53183.8
103		0.05	1000	3000	50	50	100	1000		1000.08	49.9758	99.9945	5319.47	3000.01	50.0338	998.813	53196.1		1000.08	49.9748	0	99.9934	5319.3	3000.01	50.0337	0	998.812	53195.9
104		0.05	1000	3000	50	50	100	1000		1000.09	49.9247	100.131	5321.28	3000.04	49.9918	1000.09	53219.4		1000.09	49.9245	0	100.131	5321.24	3000.04	49.9908	0.0002	1000.1	53218.9
105		0.05	1000	3000	50	50	100	1000		999.763	49.8195	100.309	5319.53	2999.99	49.9599	999.018	53128.4		999.763	49.8067	0.0026	100.325	5318.99	2999.99	49.935	0.0048	999.29	53116.4
106		0.05	1000	3000	50	50	100	1000		1000.12	50.1083	99.4762	5305.92	3000	50.0212	998.306	53155.7		1000.12	50.1073	0	99.4752	5305.77	3000	50.0169	0.0008	998.351	53153.5
107		0.05	1000	3000	50	50	100	1000		1000.15	49.9731	100.089	5324.19	3000.03	50.0609	997.9	53176.3		1000.15	49.9728	0	100.088	5324.15	3000.03	50.0609	0	997.899	53176.2
108		0.05	1000	3000	50	50	100	1000		999.942	49.9503	100.178	5326.49	3000.01	49.9965	999.359	53185.5		999.942	49.9507	0	100.178	5326.56	3000.01	49.9948	0.0003	999.378	53184.7
109		0.05	1000	3000	50	50	100	1000		1000.05	50.1844	100.175	5351.3	3000	50.0118	1000.8	53278.4		1000.05	50.1826	0	100.173	5351.01	3000	50.0113	0	1000.79	53277.7
110		0.05	1000	3000	50	50	100	1000		1000.01	49.8653	100.488	5333.9	3000	49.9881	1000.03	53212.1		1000.01	49.8621	0.0005	100.491	5333.69	3000	49.9715	0.0032	1000.2	53203.8
111		0.05	1000	3000	50	50	100	1000		1000.08	49.9852	100.101	5326.14	3000.01	50.0209	999.797	53234.8		1000.08	49.9849	0	100.101	5326.08	3000.01	50.0205	0.0001	999.8	53234.6
112		0.05	1000	3000	50	50	100	1000		1000.04	50.198	99.285	5305.2	2999.96	50.0348	999.947	53257.5		1000.04	50.1959	0	99.283	5304.88	2999.96	50.0345	0	999.944	53257.1
113		0.05	1000	3000	50	50	100	1000		999.93	49.8091	99.8077	5291.82	3000.05	50.0276	998.694	53183.2		999.93	49.6714	0.0256	99.9551	5284.98	3000.05	50.0273	0	998.691	53182.7
114		0.05	1000	3000	50	50	100	1000		999.944	49.6779	100.758	5328.14	3000.02	49.9913	999.912	53209.4		999.944	49.6102	0.0129	100.832	5324.8	3000.02	49.9801	0.0021	1000.03	53203.9
115		0.05	1000	3000	50	50	100	1000		999.9	49.7081	100.202	5301.96	3000	49.9121	1001.71	53220.8		999.9	49.5985	0.0205	100.32	5296.49	3000	49.9084	0.0007	1001.76	53219.2
116		0.05	1000	3000	50	50	100	1000		999.887	50.16	99.7547	5326.27	3000.01	49.9976	999.101	53173		999.887	50.1585	0	99.7533	5326.04	3000.01	49.9975	0	999.101	53172.8
117		0.05	1000	3000	50	50	100	1000		999.933	49.8637	100.431	5330.68	3000	49.9858	999.372	53174.8		999.933	49.8164	0.009	100.482	5328.35	3000	49.9856	0	999.375	53174.8
118		0.05	1000	3000	50	50	100	1000		999.988	49.9487	99.8658	5309.74	3000	50.024	998.871	53188.8		999.988	49.9476	0	99.8646	5309.56	3000	50.0236	0	998.867	53188.1
119		0.05	1000	3000	50	50	100	1000		999.888	50.1966	99.1581	5298.28	2999.99	50.0387	1000.67	53300.4		999.888	50.1938	0	99.1553	5297.83	2999.99	50.0379	0	1000.67	53299.1
120		0.05	1000	3000	50	50	100	1000		999.985	49.7891	100.713	5337.66	3000.01	49.9655	1000.85	53231.7		999.985	49.7764	0.0026	100.728	5337.13	3000.01	49.9216	0.0083	1001.32	53209.9
121		0.05	1000	3000	50	50	100	1000		999.929	50.2744	99.6941	5335.18	3000.01	49.8971	1002.06	53223.5		999.929	50.2738	0	99.6934	5335.07	3000.01	49.8511	0.0088	1002.57	53200.9
122		0.05	1000	3000	50	50	100	1000		1000.04	49.8003	99.6237	5281.13	3000	50.0562	998.762	53217.2		1000.04	49.7234	0.0145	99.7051	5277.28	3000	50.0557	0	998.758	53216.5
123		0.05	1000	3000	50	50	100	1000		999.793	50.1617	99.7804	5327.82	3000.01	49.9976	1000.4	53241.8		999.793	50.1614	0	99.7801	5327.78	3000.01	49.9932	0.0008	1000.44	53239.6
124		0.05	1000	3000	50	50	100	1000		999.889	50.0662	99.6387	5310.13	3000.02	50.0369	998.703	53193.5		999.889	50.0649	0.0001	99.6389	5310	3000.02	50.0365	0	998.699	53192.9
125		0.05	1000	3000	50	50	100	1000		1000.03	49.7383	100.484	5320.08	2999.98	49.9861	1000.71	53246.6		1000.03	49.7333	0.0008	100.487	5319.74	2999.98	49.9857	0	1000.71	53246
126		0.05	1000	3000	50	50	100	1000		1000.03	49.7136	100.393	5312.62	2999.98	50.0026	1000.88	53272.7		1000.03	49.6763	0.0073	100.435	5310.9	2999.98	49.9811	0.0041	1001.11	53262.2
127		0.05	1000	3000	50	50	100	1000		1000.1	49.9473	100.146	5324.49	2999.98	49.9809	1001.34	53274.3		1000.1	49.9465	0	100.145	5324.36	2999.98	49.9809	0	1001.34	53274.3
128		0.05	1000	3000	50	50	100	1000		1000.01	49.9704	100.162	5327.82	3000.04	49.9401	1000.68	53196		1000.01	49.9705	0	100.163	5327.85	3000.04	49.9374	0.0005	1000.71	53194.7
129		0.05	1000	3000	50	50	100	1000		999.961	49.7911	100.339	5318.07	3000	49.9996	998.739	53155.8		999.961	49.7719	0.0036	100.359	5317.07	3000	49.9919	0.0015	998.824	53152.2
130		0.05	1000	3000	50	50	100	1000		999.981	49.8947	99.9472	5308.33	2999.99	50.0299	998.431	53171.6		999.981	49.894	0	99.9464	5308.2	2999.99	50.0254	0.0008	998.477	53169.3
131		0.05	1000	3000	50	50	100	1000		999.93	49.929	100.033	5316.55	2999.99	50.0531	998.847	53218.4		999.93	49.9281	0	100.032	5316.4	2999.99	50.0531	0	998.847	53218.5
132		0.05	1000	3000	50	50	100	1000		999.895	50.0133	100.546	5352.79	2999.98	50.0664	1000.58	53324.6		999.895	50.0122	0	100.544	5352.61	2999.98	50.0662	0	1000.57	53324.4
133		0.05	1000	3000	50	50	100	1000		999.868	49.7789	100.543	5327.55	2999.97	49.9641	1000.34	53203.3		999.868	49.7487	0.0059	100.576	5326.09	2999.97	49.9471	0.0032	1000.52	53194.7
134		0.05	1000	3000	50	50	100	1000		1000.06	49.7851	100.443	5322.94	3000	50.0496	999.012	53223.5		1000.06	49.7843	0	100.442	5322.81	3000	50.0489	0	999.005	53222.4
135		0.05	1000	3000	50	50	100	1000		1000.08	49.9108	100.075	5316.83	3000.01	49.964	1002.15	53299.2		1000.08	49.8886	0.0044	100.101	5315.82	3000.01	49.9555	0.0017	1002.24	53295.1
136		0.05	1000	3000	50	50	100	1000		999.901	49.9888	100.184	5330.92	3000.02	50.0632	1000.46	53315.3		999.901	49.9882	0	100.183	5330.83	3000.02	50.0626	0	1000.46	53314.3
137		0.05	1000	3000	50	50	100	1000		1000.17	50.2486	99.3963	5316.51	3000.03	49.9011	1001.1	53176.6		1000.17	50.2479	0	99.3955	5316.39	3000.03	49.8926	0.0016	1001.19	53172.4
138		0.05	1000	3000	50	50	100	1000		999.948	49.7677	101.113	5356.57	2999.97	50.0717	1000	53299.7		999.948	49.7366	0.0057	101.144	5354.89	2999.97	50.0712	0	999.997	53299
139		0.05	1000	3000	50	50	100	1000		999.907	49.3628	101.233	5319.31	3000.02	49.9221	1000.68	53176.5		999.907	49.1653	0.0369	101.452	5309.49	3000.02	49.9186	0.0007	1000.72	53174.9
140		0.05	1000	3000	50	50	100	1000		999.96	49.9091	100.49	5338.68	3000	50.0426	1000.5	53295.1		999.96	49.875	0.0065	100.526	5336.97	3000	50.042	0	1000.49	53294.2
141		0.05	1000	3000	50	50	100	1000		1000.02	49.8679	100.219	5319.89	3000.01	50.0436	997.466	53134.8		1000.02	49.8674	0	100.219	5319.82	3000.01	50.0418	0.0003	997.482	53133.7
142		0.05	1000	3000	50	50	100	1000		999.953	50.2265	99.6143	5325.82	2999.95	49.911	1000.75	53168.2		999.953	50.2253	0	99.6131	5325.63	2999.95	49.8813	0.0056	1001.06	53153.4
143		0.05	1000	3000	50	50	100	1000		999.968	50.0797	99.3404	5295.66	2999.95	49.9619	1000.27	53197		999.968	50.0784	0	99.3391	5295.45	2999.95	49.9281	0.0064	1000.63	53180.2
144		0.05	1000	3000	50	50	100	1000		1000.1	50.0082	99.7793	5311.46	2999.98	50.0187	1000.1	53248.5		1000.1	49.9971	0.002	99.7902	5310.86	2999.98	50.0185	0	1000.1	53248.2
145		0.05	1000	3000	50	50	100	1000		999.994	50.1636	99.8672	5332.66	3000.03	50.0222	997.745	53126.9		999.994	50.1623	0	99.8659	5332.45	3000.03	50.0218	0	997.742	53126.3
146		0.05	1000	3000	50	50	100	1000		999.993	49.8616	99.8771	5301.07	2999.98	50.0538	999.562	53257.2		999.993	49.8609	0	99.8765	5300.98	2999.98	50.0531	0.0001	999.566	53256.8
147		0.05	1000	3000	50	50	100	1000		1000.02	50.0603	99.9059	5323.74	2999.98	50.0263	998.841	53189.6		1000.02	50.0227	0.007	99.945	5321.82	2999.98	50.0259	0	998.837	53189
148		0.05	1000	3000	50	50	100	1000		999.944	50.1381	99.8474	5328.89	3000.01	50.0537	997.847	53165.8		999.944	50.136	0	99.8453	5328.55	3000.01	50.053	0	997.841	53164.7
149		0.05	1000	3000	50	50	100	1000		1000.01	50.1373	99.3538	5302.46	3000	49.9934	1000.45	53240		1000.01	50.1365	0	99.353	5302.33	3000	49.9829	0.002	1000.56	53235
150		0.05	1000	3000	50	50	100	1000		999.977	50.0693	100.009	5330.17	3000.03	49.942	1001.05	53217.4		999.977	50.0472	0.0043	100.034	5329.15	3000.03	49.9341	0.0015	1001.13	53213.5
151		0.05	1000	3000	50	50	100	1000		1000.01	49.8962	100.362	5330.5	3000.04	49.968	1000.59	53220.5		1000.01	49.8772	0.0035	100.381	5329.51	3000.04	49.9677	0	1000.58	53220
152		0.05	1000	3000	50	50	100	1000		1000.02	49.6814	100.88	5334.98	3000.01	49.9575	998.886	53118.9		1000.02	49.6495	0.0062	100.916	5333.41	3000.01	49.9462	0.0022	999.008	53113.3
153		0.05	1000	3000	50	50	100	1000		999.841	49.8881	100.376	5330.39	2999.98	49.9793	1000.76	53241.8		999.841	49.7939	0.0178	100.478	5325.73	2999.98	49.9793	0	1000.76	53241.6
154		0.05	1000	3000	50	50	100	1000		1000.02	50.0272	100.534	5353.64	3000.02	49.9956	1000.46	53242.9		1000.02	50.0256	0	100.532	5353.39	3000.02	49.9955	0	1000.45	53242.8
155		0.05	1000	3000	50	50	100	1000		999.897	50.1465	100.008	5338.36	3000	49.9985	999.616	53201.3		999.897	50.1375	0.0016	100.017	5337.87	3000	49.9927	0.0011	999.679	53198.5
156		0.05	1000	3000	50	50	100	1000		999.98	50.2051	100.447	5368.03	3000.03	50.031	999.632	53236.7		999.98	50.203	0	100.444	5367.7	3000.03	50.0305	0	999.627	53236
157		0.05	1000	3000	50	50	100	1000		999.909	49.805	100.708	5339.13	2999.94	50.0053	1000.11	53234.8		999.909	49.7261	0.0147	100.792	5335.11	2999.94	50.005	0	1000.11	53234.3
158		0.05	1000	3000	50	50	100	1000		999.913	50.0003	99.4384	5292.48	3000	50.0668	998.167	53196.8		999.913	49.9905	0.002	99.45	5292.06	3000	50.0666	0	998.165	53196.5
159		0.05	1000	3000	50	50	100	1000		1000.03	49.8941	100.381	5331.3	3000	49.9933	1002.41	53344.5		1000.03	49.8782	0.003	100.398	5330.5	3000	49.9738	0.0037	1002.62	53334.9
160		0.05	1000	3000	50	50	100	1000		1000.04	49.8272	99.969	5302.3	3000.01	50.0219	999.869	53239.7		1000.04	49.7219	0.0198	100.083	5297.15	3000.01	50.0027	0.0037	1000.08	53230.4
161		0.05	1000	3000	50	50	100	1000		1000.05	49.9334	100.454	5339.36	3000	50.0189	999.677	53226.2		1000.05	49.9113	0.0042	100.477	5338.26	3000	50.0186	0	999.674	53225.7
162		0.05	1000	3000	50	50	100	1000		999.807	49.9134	100.628	5346.51	2999.99	50.0555	999.365	53248.6		999.807	49.913	0	100.628	5346.43	2999.99	50.0553	0	999.362	53248.2
163		0.05	1000	3000	50	50	100	1000		1000.09	49.9143	100.215	5324.62	2999.98	50.0151	999.899	53234		1000.09	49.9122	0	100.213	5324.28	2999.98	50.0148	0	999.895	53233.5
164		0.05	1000	3000	50	50	100	1000		1000.02	50.1032	100.181	5342.97	2999.97	50.0224	1000.73	53285.8		1000.02	50.1029	0	100.181	5342.92	2999.97	50.0222	0	1000.72	53285.6
165		0.05	1000	3000	50	50	100	1000		1000.02	50.0699	99.7737	5317.72	3000	49.9562	1001.17	53239.2		1000.02	50.0694	0	99.7731	5317.63	3000	49.9358	0.0039	1001.4	53229.2
166		0.05	1000	3000	50	50	100	1000		1000.02	49.9088	99.8654	5305.48	2999.97	49.9965	999.085	53171		1000.02	49.7961	0.021	99.9851	5299.84	2999.97	49.9963	0	999.082	53170.6
167		0.05	1000	3000	50	50	100	1000		999.985	49.9396	100.296	5331.67	3000.01	50.0296	999.925	53250.8		999.985	49.9389	0.0002	100.298	5331.68	3000.01	50.0296	0	999.925	53250.8
168		0.05	1000	3000	50	50	100	1000		999.916	49.8082	100.72	5340.1	3000.02	50.017	999.619	53221.2		999.916	49.8081	0	100.72	5340.09	3000.02	50.0168	0	999.617	53220.8
169		0.05	1000	3000	50	50	100	1000		999.971	50.0458	99.3375	5291.91	2999.95	49.9214	1001.61	53225.3		999.971	49.9992	0.0088	99.387	5289.63	2999.95	49.9112	0.002	1001.72	53220.5
170		0.05	1000	3000	50	50	100	1000		1000.08	49.9712	100.16	5327.76	3000.02	50.0632	1000.95	53341.4		1000.08	49.9704	0	100.159	5327.63	3000.02	50.0627	0	1000.95	53340.6
171		0.05	1000	3000	50	50	100	1000		999.913	50.1058	100.08	5337.85	3000.02	49.9644	999.75	53172.1		999.913	50.1054	0	100.079	5337.79	3000.02	49.946	0.0035	999.948	53163.1
172		0.05	1000	3000	50	50	100	1000		999.957	49.742	100.329	5312.3	2999.95	50.0326	999.1	53210.1		999.958	49.669	0.0139	100.409	5308.7	2999.95	50.0327	0	999.1	53210.2
173		0.05	1000	3000	50	50	100	1000		1000.03	49.9696	100.424	5341.62	2999.97	50.0292	997.177	53104.1		1000.03	49.9355	0.0065	100.46	5339.95	2999.97	50.0029	0.005	997.457	53091.1
174		0.05	1000	3000	50	50	100	1000		999.971	49.9558	100.134	5324.76	2999.98	49.884	1003.04	53261.2		999.971	49.9011	0.0104	100.193	5322.06	2999.98	49.8841	0	1003.04	53261.4
175		0.05	1000	3000	50	50	100	1000		999.903	49.7154	100.678	5327.91	2999.99	50.0999	998.314	53239.8		999.903	49.6525	0.0117	100.744	5324.65	2999.99	50.0992	0	998.307	53238.6
176		0.05	1000	3000	50	50	100	1000		1000.03	50.0381	99.5193	5300.78	3000.03	49.8852	1001.42	53176.4		1000.03	50.0241	0.0029	99.537	5300.24	3000.03	49.8679	0.0033	1001.61	53168
177		0.05	1000	3000	50	50	100	1000		999.913	50.2839	100.282	5367.65	2999.99	49.986	999.595	53186.8		999.913	50.2822	0	100.28	5367.38	2999.99	49.962	0.0046	999.852	53175.1
178		0.05	1000	3000	50	50	100	1000		1000.07	49.9561	100.261	5331.54	3000.01	50.0479	999.382	53241.4		1000.07	49.9545	0	100.259	5331.28	3000.01	50.0408	0.0013	999.454	53237.7
179		0.05	1000	3000	50	50	100	1000		999.945	50.1291	99.2838	5297.86	3000.01	49.9811	998.433	53119.9		999.945	50.1285	0	99.2832	5297.76	3000.01	49.9812	0	998.434	53120
180		0.05	1000	3000	50	50	100	1000		999.99	50.2055	99.6062	5323.17	2999.97	50.0761	998.175	53207.1		999.99	50.2034	0	99.6041	5322.83	2999.97	50.0532	0.0043	998.417	53195.7
181		0.05	1000	3000	50	50	100	1000		1000.17	49.8321	100.263	5318.39	3000	50.0174	1000.67	53277.5		1000.17	49.748	0.0159	100.353	5314.22	3000	50.0037	0.0026	1000.82	53270.7
182		0.05	1000	3000	50	50	100	1000		1000	50.1582	99.8488	5331.1	2999.98	50.0092	998.941	53176.7		1000	50.1562	0	99.8468	5330.78	2999.98	50.0086	0	998.936	53175.9
183		0.05	1000	3000	50	50	100	1000		999.947	49.8567	100.134	5314.2	2999.98	49.9889	1000.86	53257.2		999.947	49.8174	0.0075	100.176	5312.25	2999.98	49.9662	0.0043	1001.1	53246.1
184		0.05	1000	3000	50	50	100	1000		999.937	49.9938	100.302	5337.72	3000.03	49.9402	1001.32	53229.9		999.937	49.993	0	100.301	5337.6	3000.03	49.9319	0.0016	1001.41	53225.9
185		0.05	1000	3000	50	50	100	1000		999.956	49.7701	100.305	5314.03	3000	49.9777	999.85	53191.7		999.955	49.7064	0.0123	100.376	5310.96	3000	49.9705	0.0014	999.928	53188.1
186		0.05	1000	3000	50	50	100	1000		999.933	50.1836	98.8435	5280.1	3000.02	50.1037	997.862	53219.7		999.933	50.1728	0.0017	98.8513	5279.38	3000.02	50.103	0	997.855	53218.7
187		0.05	1000	3000	50	50	100	1000		999.979	49.8563	99.8448	5298.8	3000.02	50.0116	999.878	53229.2		999.979	49.8061	0.0095	99.8988	5296.33	3000.02	50.0058	0.0011	999.939	53226.3
188		0.05	1000	3000	50	50	100	1000		1000.03	49.8254	100.342	5321.89	2999.99	50.0289	1000.38	53274.6		1000.03	49.7723	0.0103	100.401	5319.33	2999.99	50.0248	0.0008	1000.43	53272.6
189		0.05	1000	3000	50	50	100	1000		1000.05	49.9458	99.4456	5287.09	3000.03	49.9352	1002.14	53268.2		1000.05	49.9236	0.0042	99.4693	5286	3000.03	49.9351	0	1002.14	53268
190		0.05	1000	3000	50	50	100	1000		1000.02	50.1279	100.517	5363.51	2999.97	49.9951	999.987	53217.5		1000.02	50.0889	0.0072	100.557	5361.48	2999.97	49.9948	0	999.983	53216.9
191		0.05	1000	3000	50	50	100	1000		1000.03	49.93	100.188	5324.89	2999.95	49.9649	1000.88	53232.9		1000.03	49.9199	0.0018	100.198	5324.31	2999.95	49.9588	0.0011	1000.94	53229.8
192		0.05	1000	3000	50	50	100	1000		999.983	49.8504	100.449	5330.23	3000.04	50.0479	998.736	53207		999.982	49.8219	0.0054	100.479	5328.78	3000.04	50.0477	0	998.734	53206.6
193		0.05	1000	3000	50	50	100	1000		1000.04	50.0243	99.9218	5320.75	3000	49.9254	1002.5	53276.7		1000.04	49.9966	0.0053	99.952	5319.42	3000	49.9192	0.0012	1002.57	53273.8
194		0.05	1000	3000	50	50	100	1000		999.991	50.0964	99.5311	5307.59	3000.06	50.0099	999.408	53202.4		999.991	50.0683	0.0053	99.5605	5306.18	3000.06	50.0096	0	999.405	53201.9
195		0.05	1000	3000	50	50	100	1000		1000.12	50.0539	99.8574	5320.47	2999.97	49.9536	999.793	53163		1000.12	49.9967	0.0109	99.9194	5317.7	2999.97	49.9468	0.0013	999.867	53159.7
196		0.05	1000	3000	50	50	100	1000		1000.08	50.1675	99.2566	5300.47	3000.02	50.0452	999.302	53234.3		1000.08	50.1669	0	99.256	5300.37	3000.02	50.0451	0	999.301	53234.2
197		0.05	1000	3000	50	50	100	1000		999.981	49.9452	99.9304	5312.8	2999.97	49.9936	1000.96	53267.7		999.981	49.9446	0	99.9298	5312.7	2999.97	49.9936	0	1000.96	53267.6
198		0.05	1000	3000	50	50	100	1000		1000.03	50.1786	99.3731	5307.86	2999.97	50.0167	998.304	53150.9		1000.03	50.1772	0	99.3717	5307.63	2999.97	50.0167	0	998.304	53150.8
199		0.05	1000	3000	50	50	100	1000		1000.06	50.102	99.3904	5300.68	2999.98	50.0148	1000.23	53251.5		1000.06	50.0658	0.0067	99.4272	5298.81	2999.98	50.0145	0	1000.23	53251.1
200		0.05	1000	3000	50	50	100	1000		1000.11	50.017	100.164	5332.88	3000.03	49.9231	1000.84	53186.4		1000.11	49.9988	0.0036	100.185	5332.05	3000.03	49.8946	0.0055	1001.16	53172.5
201		0.05	1000	3000	50	50	100	1000		1000.09	49.8108	100.692	5338.87	3000.02	49.8876	1003.29	53278.5		1000.09	49.7848	0.0051	100.722	5337.68	3000.02	49.8512	0.007	1003.69	53260.6
202		0.05	1000	3000	50	50	100	1000		999.946	49.9752	99.9259	5315.76	2999.99	49.9456	1000.63	53199		999.946	49.9683	0.0014	99.9339	5315.44	2999.99	49.9365	0.0018	1000.73	53194.6
203		0.05	1000	3000	50	50	100	1000		1000.03	49.9048	100.315	5328.96	3000.02	50.0493	998.131	53176.3		1000.03	49.8853	0.0037	100.336	5327.95	3000.02	50.049	0	998.127	53175.7
204		0.05	1000	3000	50	50	100	1000		1000.07	49.8735	100.517	5336.3	2999.98	50.0052	999.254	53189.2		1000.07	49.8281	0.0085	100.564	5333.97	2999.98	50.0049	0	999.251	53188.7
205		0.05	1000	3000	50	50	100	1000		1000.05	50.0249	99.9852	5324.2	2999.99	49.9978	1000.48	53246.6		1000.05	50.0248	0	99.9851	5324.18	2999.99	49.9885	0.0018	1000.58	53242
206		0.05	1000	3000	50	50	100	1000		999.994	49.7938	100.552	5329.64	2999.97	49.9938	1001.46	53294.2		999.993	49.6849	0.0205	100.67	5324.22	2999.97	49.9939	0	1001.46	53294.3
207		0.05	1000	3000	50	50	100	1000		1000.08	49.8795	100.101	5314.86	2999.98	49.9595	1000.32	53197.2		1000.08	49.8483	0.0061	100.135	5313.38	2999.98	49.9594	0	1000.32	53197.1
208		0.05	1000	3000	50	50	100	1000		1000.03	49.6617	100.404	5307.67	3000.01	50.0071	1001.57	53314.5		1000.03	49.5976	0.0122	100.473	5304.47	3000.01	50.0067	0	1001.56	53313.8
209		0.05	1000	3000	50	50	100	1000		1000.05	50.0626	99.2627	5289.71	3000.01	49.9877	1001.2	53273.9		1000.05	50.0327	0.0056	99.294	5288.22	3000.01	49.9875	0	1001.19	53273.5
210		0.05	1000	3000	50	50	100	1000		1000.12	50.2825	99.5569	5328.69	3000.01	50.0062	998.309	53139.9		1000.12	50.2819	0	99.5564	5328.59	3000.01	50.0062	0	998.31	53140
211		0.05	1000	3000	50	50	100	1000		1000.07	49.938	100.126	5322.43	2999.99	50.0346	1001.32	53330.6		1000.07	49.9079	0.0056	100.156	5320.84	2999.99	50.034	0	1001.32	53329.7
212		0.05	1000	3000	50	50	100	1000		999.961	49.9473	99.2728	5278.07	2999.98	50.0008	999.954	53221.7		999.961	49.9403	0.0014	99.2806	5277.74	2999.98	49.9948	0.0012	1000.02	53218.9
213		0.05	1000	3000	50	50	100	1000		1000.04	49.6972	100.141	5297.59	3000.02	49.9809	999.192	53160		1000.04	49.6062	0.0176	100.243	5293.24	3000.02	49.9702	0.0021	999.309	53154.8
214		0.05	1000	3000	50	50	100	1000		1000.07	50.1073	99.8571	5326.13	3000.02	50.0377	998.302	53173.1		1000.07	50.1069	0	99.8567	5326.07	3000.02	50.033	0.0009	998.354	53170.8
215		0.05	1000	3000	50	50	100	1000		1000.06	50.1335	99.1903	5293.33	2999.96	50.0207	1001.04	53300.7		1000.06	50.1315	0	99.1883	5293.01	2999.96	50.02	0	1001.03	53299.5
216		0.05	1000	3000	50	50	100	1000		1000.07	49.9587	99.9051	5312.9	2999.99	50.0076	998.901	53172.9		1000.07	49.9581	0	99.9045	5312.8	2999.99	50.0074	0	998.899	53172.7
217		0.05	1000	3000	50	50	100	1000		999.993	50.26	99.69	5333.42	3000.02	49.9912	999.916	53209.5		999.993	50.2599	0	99.69	5333.42	3000.02	49.9794	0.0023	1000.04	53203.7
218		0.05	1000	3000	50	50	100	1000		1000.13	49.7092	100.917	5339.88	3000.02	50.012	1000.65	53270.9		1000.13	49.6527	0.0108	100.979	5337.11	3000.02	50.0025	0.0018	1000.75	53266.1
219		0.05	1000	3000	50	50	100	1000		999.968	50.0553	100.381	5348.52	2999.96	49.993	1000.59	53247.6		999.968	50.053	0	100.379	5348.15	2999.96	49.9927	0	1000.59	53247.1
220		0.05	1000	3000	50	50	100	1000		999.957	50.5144	98.5214	5297.58	3000	50.028	1000.08	53257.3		999.957	50.5113	0	98.5183	5297.09	3000	50.0277	0	1000.07	53256.8
221		0.05	1000	3000	50	50	100	1000		1000.02	49.9261	100.151	5322.47	2999.95	50.0334	1000.37	53278.8		1000.02	49.9081	0.0036	100.171	5321.63	2999.95	50.0279	0.001	1000.43	53276
222		0.05	1000	3000	50	50	100	1000		999.957	50.2563	99.8386	5340.99	2999.99	49.9831	999.843	53197.1		999.957	50.2542	0	99.8365	5340.66	2999.99	49.9812	0.0003	999.86	53195.9
223		0.05	1000	3000	50	50	100	1000		999.946	49.8689	100.808	5351.29	2999.99	50.0659	998.722	53225.5		999.946	49.8683	0	100.808	5351.19	2999.99	50.0659	0	998.722	53225.3
224		0.05	1000	3000	50	50	100	1000		1000.02	50.1745	99.7714	5328.7	3000.01	49.9803	1000.47	53227.4		1000.02	50.1734	0	99.7703	5328.53	3000.01	49.9638	0.0032	1000.65	53219.3
225		0.05	1000	3000	50	50	100	1000		1000.1	49.8729	100.216	5320.28	3000.02	50.0027	1001.2	53290.3		1000.1	49.8736	0	100.217	5320.38	3000.02	49.9938	0.0017	1001.3	53285.9
226		0.05	1000	3000	50	50	100	1000		1000.04	50.0716	99.6622	5311.95	3000.04	49.97	999.581	53169.1		1000.04	50.0706	0	99.6612	5311.8	3000.04	49.9644	0.0011	999.643	53166.5
227		0.05	1000	3000	50	50	100	1000		999.985	49.8125	100.525	5330.2	3000.01	49.9657	999.743	53173.2		999.985	49.8127	0	100.525	5330.24	3000.01	49.9575	0.0016	999.832	53169.2
228		0.05	1000	3000	50	50	100	1000		1000.15	50.0982	99.2007	5290.16	3000	50.0157	1000.11	53245.7		1000.15	50.0908	0.0013	99.2077	5289.75	3000	50.0081	0.0014	1000.18	53241.8
229		0.05	1000	3000	50	50	100	1000		999.969	50.2886	99.3918	5320.5	3000	49.9719	1000.76	53233.8		999.969	50.2876	0	99.3908	5320.33	3000	49.9716	0	1000.76	53233.4
230		0.05	1000	3000	50	50	100	1000		999.949	49.9963	99.8847	5315.81	2999.98	50.1086	999.057	53288.6		999.949	49.9935	0	99.8818	5315.35	2999.98	50.108	0	999.051	53287.6
231		0.05	1000	3000	50	50	100	1000		1000.01	50.0109	99.6183	5303.18	3000.01	49.9484	1000.91	53216.5		1000.01	49.9462	0.0123	99.688	5300.02	3000.01	49.9485	0	1000.91	53216.7
232		0.05	1000	3000	50	50	100	1000		1000.12	50.1503	99.735	5324.19	2999.96	50.0362	999.24	53221.4		1000.12	50.1489	0	99.7336	5323.96	2999.96	50.0358	0	999.236	53220.8
233		0.05	1000	3000	50	50	100	1000		999.931	49.6336	100.494	5309.43	3000.01	49.9759	999.419	53166.8		999.931	49.5865	0.0093	100.548	5307.23	3000.01	49.9671	0.0017	999.514	53162.5
234		0.05	1000	3000	50	50	100	1000		1000.08	49.8415	99.9088	5300.62	3000.03	50.0525	999.248	53239.2		1000.08	49.8148	0.0052	99.9388	5299.37	3000.03	50.047	0.0011	999.308	53236.5
235		0.05	1000	3000	50	50	100	1000		1000.03	50.2751	99.3669	5317.74	2999.98	50.0085	1000.85	53277.4		1000.03	50.2737	0	99.3656	5317.52	2999.98	50.0083	0	1000.84	53277.1
236		0.05	1000	3000	50	50	100	1000		1000.09	49.8169	100.743	5342.25	2999.98	49.9341	1000.54	53182.1		1000.09	49.7844	0.0063	100.78	5340.7	2999.98	49.9191	0.0029	1000.71	53174.8
237		0.05	1000	3000	50	50	100	1000		999.942	49.9728	100.258	5333.18	3000	49.9256	1001.28	53212		999.942	49.972	0	100.257	5333.05	3000	49.9068	0.0036	1001.48	53202.7
238		0.05	1000	3000	50	50	100	1000		999.876	49.9478	99.8794	5310.37	2999.98	50.0205	1000.41	53266.8		999.876	49.9464	0	99.878	5310.14	2999.98	50.0202	0	1000.4	53266.4
239		0.05	1000	3000	50	50	100	1000		1000.13	49.8214	99.8199	5293.77	3000.02	49.8881	1000.91	53152.6		1000.14	49.8228	0	99.8212	5293.99	3000.02	49.8611	0.0052	1001.2	53139.4
240		0.05	1000	3000	50	50	100	1000		1000.09	50.2536	99.7675	5336.89	2999.99	49.9957	998.05	53115		1000.09	50.2516	0	99.7654	5336.56	2999.99	49.9957	0	998.05	53115
241		0.05	1000	3000	50	50	100	1000		1000.12	49.7848	100.391	5320.17	3000.03	49.9775	998.786	53134.8		1000.12	49.7685	0.0033	100.411	5319.45	3000.03	49.9497	0.0053	999.086	53121.3
242		0.05	1000	3000	50	50	100	1000		1000	50.0522	99.7442	5314.26	3000.02	49.9607	999.986	53180.8		1000	50.0209	0.0057	99.7759	5312.63	3000.02	49.9507	0.0019	1000.09	53175.7
243		0.05	1000	3000	50	50	100	1000		999.97	49.8532	100.389	5327.37	2999.98	50.0297	999.382	53222		999.97	49.7955	0.011	100.452	5324.54	2999.98	50.0296	0	999.381	53221.9
244		0.05	1000	3000	50	50	100	1000		1000.15	50.1461	100.061	5341.16	3000.01	50.0168	999.997	53241.1		1000.15	50.1443	0.0002	100.062	5341	3000.01	50.0167	0	999.997	53241
245		0.05	1000	3000	50	50	100	1000		1000.05	49.9928	100.401	5342.92	2999.99	50.0783	997.87	53193.1		1000.05	49.9854	0.0011	100.406	5342.36	2999.99	50.0777	0	997.864	53192.2
246		0.05	1000	3000	50	50	100	1000		999.953	50.0233	99.9639	5322.89	3000.02	50.0168	1000.87	53287.6		999.953	49.9929	0.0057	99.9956	5321.34	3000.02	50.0153	0.0003	1000.89	53286.8
247		0.05	1000	3000	50	50	100	1000		999.842	50.121	100.113	5341.26	3000.02	50.0557	1000.58	53313.7		999.842	50.1068	0.0025	100.126	5340.43	3000.02	50.0549	0	1000.58	53312.5
248		0.05	1000	3000	50	50	100	1000		1000.01	50.241	99.358	5313.66	3000.02	49.9505	1001.35	53242.2		1000.01	50.2408	0	99.3578	5313.62	3000.02	49.9282	0.0043	1001.59	53231.4
249		0.05	1000	3000	50	50	100	1000		999.972	50.118	99.7048	5319.14	3000	49.9953	1000.53	53246.7		999.972	50.1078	0.0019	99.7149	5318.61	3000	49.9868	0.0016	1000.62	53242.3
250		0.05	1000	3000	50	50	100	1000		1000.06	49.9619	99.4945	5291.4	2999.98	50.0124	999.702	53220.7		1000.06	49.9624	0	99.495	5291.47	2999.98	50.0037	0.0017	999.797	53216.5
251		0.05	1000	3000	50	50	100	1000		1000.1	50.2161	99.7895	5334.09	3000	49.9818	999.765	53191.5		1000.1	50.2155	0	99.789	5333.99	3000	49.9711	0.0021	999.885	53186.5
252		0.05	1000	3000	50	50	100	1000		999.994	50.1457	99.948	5335.07	3000	49.9654	999.396	53154.4		999.994	50.144	0	99.9463	5334.8	3000	49.9504	0.0029	999.561	53147.2
253		0.05	1000	3000	50	50	100	1000		999.976	50.0464	99.9466	5324.43	2999.95	49.9731	999.676	53177.5		999.976	50.0459	0	99.9461	5324.34	2999.95	49.9672	0.0011	999.741	53174.6
254		0.05	1000	3000	50	50	100	1000		1000.04	50.3338	99.0774	5308.43	3000.01	49.8864	1002.24	53221.5		1000.04	50.304	0.0057	99.1093	5306.99	3000.01	49.853	0.0064	1002.6	53205
255		0.05	1000	3000	50	50	100	1000		999.982	50.1881	99.5111	5316.23	3000	50.081	997.726	53188.3		999.982	50.1869	0	99.5099	5316.05	3000	50.0807	0	997.723	53187.8
256		0.05	1000	3000	50	50	100	1000		1000.05	49.7359	100.565	5324.12	2999.99	50.0019	999.631	53205.7		1000.05	49.7005	0.0067	100.603	5322.34	2999.99	50.0018	0	999.63	53205.5
257		0.05	1000	3000	50	50	100	1000		1000.1	50.2764	99.9216	5347.56	2999.97	50.0416	1000.37	53287.6		1000.1	50.2727	0	99.9178	5346.96	2999.97	50.0412	0	1000.37	53287
258		0.05	1000	3000	50	50	100	1000		999.886	50.0512	99.4386	5297.88	3000	50.0249	999.876	53243.3		999.886	50.0298	0.0039	99.46	5296.75	3000	50.0248	0	999.875	53243
259		0.05	1000	3000	50	50	100	1000		1000.01	49.9204	100.316	5330.66	3000.02	49.9829	1000.7	53242.6		1000.01	49.9208	0	100.317	5330.72	3000.02	49.9687	0.0027	1000.86	53235.6
260		0.05	1000	3000	50	50	100	1000		1000.04	50.3857	99.4084	5331.67	3000	49.9592	1000.61	53212.4		1000.04	50.3837	0	99.4064	5331.35	3000	49.9376	0.0041	1000.84	53201.7
261		0.05	1000	3000	50	50	100	1000		1000.12	49.9325	100.114	5321.22	3000.02	49.9833	999.606	53184.6		1000.12	49.9331	0	100.115	5321.31	3000.02	49.9757	0.0015	999.692	53181.1
262		0.05	1000	3000	50	50	100	1000		999.93	49.861	100.221	5319.27	2999.99	49.9572	1000.17	53186.7		999.93	49.8199	0.0078	100.266	5317.24	2999.99	49.9481	0.0018	1000.27	53182.4
263		0.05	1000	3000	50	50	100	1000		999.987	50.1604	99.5762	5316.79	2999.99	49.974	1000.35	53214.5		999.987	50.1608	0	99.5766	5316.84	2999.99	49.9635	0.002	1000.47	53209.5
264		0.05	1000	3000	50	50	100	1000		1000.02	50.0272	100.744	5364.84	2999.98	49.8809	1001.32	53166.5		1000.02	50.0286	0	100.745	5365.06	2999.98	49.8303	0.0097	1001.87	53141.8
265		0.05	1000	3000	50	50	100	1000		1000.02	50.1354	99.957	5334.45	3000.05	50.0824	1000.05	53313.8		1000.02	50.1323	0	99.9539	5333.96	3000.05	50.0821	0	1000.05	53313.2
266		0.05	1000	3000	50	50	100	1000		999.97	50.0455	100.002	5327.27	3000.01	50.0924	998.152	53223.2		999.97	50.0437	0	99.9999	5326.98	3000.01	50.0918	0	998.146	53222.2
267		0.05	1000	3000	50	50	100	1000		999.978	49.6039	100.595	5311.61	2999.96	49.9839	1000.1	53211.4		999.979	49.4928	0.021	100.717	5306.12	2999.96	49.9804	0.0007	1000.14	53209.8
268		0.05	1000	3000	50	50	100	1000		999.819	50.2505	99.3906	5316.4	2999.99	49.9833	1001.6	53290.9		999.819	50.2482	0	99.3884	5316.05	2999.99	49.9829	0	1001.6	53290.3
269		0.05	1000	3000	50	50	100	1000		999.944	49.7423	100.871	5341	2999.98	49.9546	1001.6	53260.3		999.945	49.6942	0.0094	100.925	5338.72	2999.98	49.9442	0.002	1001.72	53255.2
270		0.05	1000	3000	50	50	100	1000		1000.19	49.7792	100.433	5321.75	2999.98	49.9575	1001.97	53282.8		1000.19	49.7274	0.0099	100.489	5319.21	2999.98	49.9482	0.0018	1002.07	53278.4
271		0.05	1000	3000	50	50	100	1000		1000.08	50.2826	99.3969	5320.14	2999.97	49.9818	1000.02	53204.9		1000.08	50.2806	0	99.3949	5319.82	2999.97	49.9814	0	1000.01	53204.2
272		0.05	1000	3000	50	50	100	1000		999.979	50.0195	99.7424	5310.69	3000.01	49.9836	999.677	53188.7		999.979	49.9572	0.0117	99.8088	5307.61	3000.01	49.9835	0	999.676	53188.6
273		0.05	1000	3000	50	50	100	1000		999.979	50.1048	100.661	5368.73	2999.97	50.0354	1001.05	53316.7		999.979	50.103	0	100.659	5368.43	2999.97	50.0351	0	1001.04	53316.2
274		0.05	1000	3000	50	50	100	1000		1000.04	49.843	100.409	5327.3	3000.05	50.0282	999.348	53218.6		1000.04	49.8314	0.0022	100.421	5326.73	3000.05	50.0282	0	999.348	53218.7
275		0.05	1000	3000	50	50	100	1000		1000.09	49.8201	100.534	5331.51	3000	49.9783	1000.99	53253		1000.09	49.7217	0.0186	100.641	5326.65	3000	49.9782	0	1000.99	53252.9
276		0.05	1000	3000	50	50	100	1000		999.858	49.7531	100.797	5338.29	3000.02	50.0849	998.742	53246.7		999.857	49.6945	0.0113	100.862	5335.39	3000.02	50.0844	0	998.737	53245.9
277		0.05	1000	3000	50	50	100	1000		1000.22	50.0381	99.9912	5325.92	2999.98	49.9865	998.907	53150.8		1000.22	50.0346	0.0007	99.9955	5325.78	2999.98	49.9862	0	998.904	53150.3
278		0.05	1000	3000	50	50	100	1000		999.916	49.7515	100.915	5344.31	2999.98	50.0288	1001.12	53313.4		999.915	49.6936	0.0109	100.976	5341.36	2999.98	50.0284	0	1001.11	53312.8
279		0.05	1000	3000	50	50	100	1000		999.843	49.8117	100.132	5309.3	2999.97	50.0314	1000.32	53274		999.843	49.7922	0.0038	100.153	5308.35	2999.97	50.0312	0	1000.32	53273.8
280		0.05	1000	3000	50	50	100	1000		999.829	49.9026	100.023	5313.21	3000	50.0513	999.453	53248.9		999.829	49.8965	0.0011	100.029	5312.85	3000	50.0507	0.0001	999.458	53248.4
281		0.05	1000	3000	50	50	100	1000		999.914	50.1412	99.7264	5322.76	3000.01	49.9558	999.032	53124.8		999.914	50.1354	0.0012	99.734	5322.55	3000.01	49.9413	0.0028	999.189	53117.8
282		0.05	1000	3000	50	50	100	1000		1000.02	50.0045	100.24	5335.61	3000	49.9661	998.866	53127		1000.02	50.0045	0	100.24	5335.6	3000	49.9441	0.0042	999.103	53116.1
283		0.05	1000	3000	50	50	100	1000		999.927	50.0097	99.885	5317.24	3000	50.0283	999.274	53214.8		999.927	50.0013	0.0016	99.8943	5316.85	3000	50.0204	0.0015	999.359	53210.9
284		0.05	1000	3000	50	50	100	1000		1000.09	50.1961	99.3705	5309.57	3000.02	50.0452	999.377	53238.2		1000.09	50.1946	0	99.369	5309.33	3000.02	50.0451	0	999.376	53238.1
285		0.05	1000	3000	50	50	100	1000		1000.03	50.4394	99.5337	5344.07	2999.95	49.914	1002.22	53249.7		1000.03	50.4378	0	99.5321	5343.82	2999.95	49.8863	0.0054	1002.52	53236.3
286		0.05	1000	3000	50	50	100	1000		999.989	50.1878	100.131	5349.31	3000	50.0731	998.503	53221.4		999.989	50.185	0	100.128	5348.86	3000	50.0728	0	998.499	53220.8
287		0.05	1000	3000	50	50	100	1000		1000.17	50.1299	99.3157	5299.64	2999.98	50.0698	999.309	53260.9		1000.17	50.1287	0	99.3145	5299.46	2999.98	50.0691	0	999.302	53259.7
288		0.05	1000	3000	50	50	100	1000		1000.04	49.5737	100.487	5302.65	2999.98	50.019	999.086	53194.9		1000.04	49.5266	0.009	100.538	5300.32	2999.98	50.0189	0	999.084	53194.7
289		0.05	1000	3000	50	50	100	1000		1000.01	50.0273	99.4524	5296.08	2999.98	50.001	1000.18	53234.2		1000.01	50.0102	0.0031	99.4688	5295.14	2999.98	50.0008	0	1000.18	53233.9
290		0.05	1000	3000	50	50	100	1000		999.905	50.3118	99.5671	5332.34	2999.99	50.0157	998.52	53161.2		999.905	50.3104	0	99.5657	5332.12	2999.99	50.0155	0	998.519	53161
291		0.05	1000	3000	50	50	100	1000		999.984	50.118	99.9118	5330.19	3000.01	50.0062	1000.39	53250.5		999.984	50.1169	0	99.9108	5330.03	3000.01	50.0059	0	1000.38	53250.1
292		0.05	1000	3000	50	50	100	1000		999.969	50.2031	99.8468	5335.76	2999.99	49.9745	1000.42	53218.3		999.969	50.2021	0	99.8458	5335.6	2999.99	49.9573	0.0033	1000.6	53209.9
293		0.05	1000	3000	50	50	100	1000		999.981	50.1509	100.28	5353.36	2999.97	49.9103	1001.45	53204.9		999.981	50.1512	0	100.281	5353.41	2999.97	49.8804	0.0058	1001.78	53190.4
294		0.05	1000	3000	50	50	100	1000		1000.11	50.1234	99.3522	5300.91	3000.02	50.0534	997.936	53170.3		1000.11	50.1205	0	99.3492	5300.44	3000.02	50.0532	0	997.934	53169.9
295		0.05	1000	3000	50	50	100	1000		999.976	49.8744	100.347	5327.38	2999.95	49.9386	1002.34	53282.5		999.975	49.8595	0.0031	100.365	5326.77	2999.95	49.9165	0.0043	1002.58	53271.8
296		0.05	1000	3000	50	50	100	1000		1000.12	50.111	99.834	5325.29	3000.05	50.0427	1000.97	53320.5		1000.12	50.0781	0.0062	99.8685	5323.64	3000.05	50.0413	0.0002	1000.98	53319.7
297		0.05	1000	3000	50	50	100	1000		999.833	50.0178	100.664	5359.6	3000.01	50.0677	998.534	53217.2		999.833	50.0166	0	100.663	5359.41	3000.01	50.0672	0	998.529	53216.5
298		0.05	1000	3000	50	50	100	1000		1000.05	49.9921	100.306	5337.75	3000.04	49.977	999.245	53158.7		1000.05	49.962	0.0056	100.337	5336.2	3000.04	49.9758	0.0002	999.256	53158.1
299		0.05	1000	3000	50	50	100	1000		1000.02	49.9275	99.9527	5312.11	3000	50.0312	999.341	53221.5		1000.02	49.9176	0.0019	99.9633	5311.61	3000	50.0307	0.0001	999.345	53221.2
300		0.05	1000	3000	50	50	100	1000		1000.1	49.9033	100.052	5314.82	2999.95	49.9379	1003.41	53338.6		1000.11	49.824	0.015	100.138	5310.92	2999.95	49.9371	0.0002	1003.42	53338.2
301		0.05	1000	3000	50	50	100	1000		999.964	50.257	99.4659	5321.12	3000	49.8793	1002.78	53242.3		999.964	50.257	0	99.4658	5321.12	3000	49.8669	0.0024	1002.91	53236.4
302		0.05	1000	3000	50	50	100	1000		1000.06	49.921	99.6647	5296.1	3000.01	49.995	1000.04	53220		1000.06	49.8961	0.0049	99.6925	5294.94	3000.01	49.9826	0.0024	1000.17	53213.9
303		0.05	1000	3000	50	50	100	1000		1000.14	50.0132	99.5152	5297.93	3000.01	49.986	1000.27	53223.1		1000.14	49.991	0.0043	99.54	5296.9	3000.01	49.985	0.0002	1000.29	53222.8
304		0.05	1000	3000	50	50	100	1000		1000.13	50.4366	99.7077	5353.11	3000.02	49.9449	1000.79	53206.9		1000.13	50.4339	0	99.7049	5352.68	3000.02	49.9398	0.001	1000.85	53204.4
305		0.05	1000	3000	50	50	100	1000		999.994	49.8924	100.319	5327.82	2999.98	50.0025	998.947	53170		999.994	49.8599	0.0062	100.354	5326.22	2999.98	50.0008	0.0003	998.968	53169.3
306		0.05	1000	3000	50	50	100	1000		1000.03	49.9232	100.207	5325.16	2999.99	50.0321	1000.49	53283.4		1000.03	49.923	0	100.207	5325.14	2999.99	50.032	0	1000.49	53283.2
307		0.05	1000	3000	50	50	100	1000		1000	50.1755	100.16	5349.59	2999.99	50.027	999.771	53239.9		1000	50.1736	0	100.159	5349.28	2999.99	50.0263	0	999.764	53238.7
308		0.05	1000	3000	50	50	100	1000		999.81	50.0702	99.5975	5308.35	3000.03	49.9787	999.31	53164		999.81	50.0686	0	99.5959	5308.09	3000.03	49.9639	0.0028	999.469	53156.7
309		0.05	1000	3000	50	50	100	1000		999.988	49.6852	100.333	5306.46	2999.98	49.9751	1001.27	53264.5		999.988	49.5862	0.0189	100.442	5301.64	2999.98	49.965	0.002	1001.38	53259.6
310		0.05	1000	3000	50	50	100	1000		999.982	50.0229	100.016	5325.63	2999.98	50.0408	999.068	53217.1		999.982	50.0223	0	100.016	5325.54	2999.98	50.0408	0	999.068	53217.2
311		0.05	1000	3000	50	50	100	1000		999.985	50.1248	98.9206	5278.03	2999.99	49.9909	1000.22	53225.4		999.985	50.1242	0	98.92	5277.93	2999.99	49.983	0.0015	1000.3	53221.4
312		0.05	1000	3000	50	50	100	1000		999.993	49.7337	101.395	5367.83	3000	49.9703	1000.57	53221.9		999.993	49.5941	0.0262	101.549	5360.9	3000	49.9553	0.0029	1000.73	53214.8
313		0.05	1000	3000	50	50	100	1000		1000	49.8648	100.471	5332.94	3000	49.9944	998.557	53140.7		1000	49.8641	0	100.47	5332.83	3000	49.9896	0.0009	998.608	53138.2
314		0.05	1000	3000	50	50	100	1000		1000.01	49.8792	100.015	5310.3	3000.03	50.0247	998.952	53193.8		1000.01	49.8558	0.0045	100.041	5309.16	3000.03	50.0248	0	998.952	53193.9
315		0.05	1000	3000	50	50	100	1000		999.949	49.9469	99.8714	5309.84	2999.97	49.9893	999.522	53186.6		999.949	49.9465	0	99.871	5309.78	2999.97	49.9891	0	999.52	53186.2
316		0.05	1000	3000	50	50	100	1000		999.942	49.9579	100.064	5321.28	2999.96	50.0474	1000.53	53302.3		999.942	49.9574	0	100.064	5321.19	2999.96	50.0469	0	1000.53	53301.4
317		0.05	1000	3000	50	50	100	1000		999.99	50.2863	99.0093	5299.79	3000	50.0031	1000.37	53246.4		999.99	50.2847	0	99.0077	5299.53	3000	50.003	0	1000.37	53246.2
318		0.05	1000	3000	50	50	100	1000		999.939	50.1916	99.0539	5292.19	2999.99	49.9625	1001.62	53269.4		999.939	50.1917	0	99.054	5292.2	2999.99	49.9484	0.0027	1001.77	53262.5
319		0.05	1000	3000	50	50	100	1000		999.973	49.9767	100.007	5320.24	3000.01	49.9633	1000.32	53201.5		999.973	49.9761	0	100.007	5320.15	3000.01	49.9569	0.0012	1000.39	53198.3
320		0.05	1000	3000	50	50	100	1000		1000.11	49.9589	99.5474	5293.89	3000	49.9801	999.009	53149.4		1000.11	49.9108	0.0089	99.5969	5291.43	3000	49.9799	0	999.007	53149.1
321		0.05	1000	3000	50	50	100	1000		1000.12	49.8444	100.392	5326.59	3000.01	50.0724	998.59	53225.3		1000.12	49.7715	0.0138	100.471	5322.98	3000.01	50.0718	0.0001	998.597	53224.9
322		0.05	1000	3000	50	50	100	1000		1000.06	50.1685	99.4043	5308.46	3000.02	50.029	998.42	53170.1		1000.06	50.1672	0	99.4031	5308.26	3000.02	50.0285	0	998.415	53169.3
323		0.05	1000	3000	50	50	100	1000		999.881	50.3177	99.3106	5319.23	3000	50.0395	997.93	53155.1		999.881	50.3171	0	99.31	5319.13	3000	50.0284	0.0021	998.05	53149.7
324		0.05	1000	3000	50	50	100	1000		999.959	50.0317	99.4893	5298.51	2999.95	49.9856	1000.13	53214.9		999.959	50.0309	0	99.4886	5298.39	2999.95	49.9857	0	1000.13	53215
325		0.05	1000	3000	50	50	100	1000		999.931	49.9374	100.248	5328.86	2999.99	49.937	1000.67	53191.7		999.931	49.9379	0	100.249	5328.93	2999.99	49.9168	0.0039	1000.89	53181.9
326		0.05	1000	3000	50	50	100	1000		1000.18	50.2869	99.5728	5330	2999.98	49.9877	1000.41	53232.3		1000.18	50.2781	0.0018	99.5838	5329.66	2999.98	49.9718	0.0031	1000.59	53224.6
327		0.05	1000	3000	50	50	100	1000		1000.11	50.0856	99.6717	5313.94	3000	50.0543	997.833	53165.8		1000.11	50.0446	0.0077	99.7143	5311.86	3000	50.0539	0	997.829	53165
328		0.05	1000	3000	50	50	100	1000		999.884	49.9191	100.693	5350.56	2999.99	50.0109	1001.04	53290.6		999.884	49.9155	0.0006	100.697	5350.35	2999.99	50.0109	0	1001.04	53290.5
329		0.05	1000	3000	50	50	100	1000		1000.03	49.8916	99.8585	5303.28	2999.98	50.02	999.754	53231.5		1000.03	49.8765	0.0027	99.873	5302.44	2999.98	50.0196	0	999.75	53230.9
330		0.05	1000	3000	50	50	100	1000		1000.05	49.7332	100.008	5294.36	2999.96	50.0133	999.909	53232.7		1000.05	49.6476	0.0163	100.101	5290.18	2999.96	50.0133	0	999.909	53232.6
331		0.05	1000	3000	50	50	100	1000		1000	49.8429	100.195	5315.97	3000.05	49.9857	999.292	53170.4		1000	49.7643	0.0147	100.279	5312.02	3000.05	49.9854	0	999.289	53170
332		0.05	1000	3000	50	50	100	1000		999.953	49.8993	100.222	5323.4	3000.01	50.0287	999.378	53220.7		999.953	49.8992	0	100.222	5323.38	3000.01	50.0286	0	999.376	53220.6
333		0.05	1000	3000	50	50	100	1000		1000.02	49.8134	99.4764	5274.71	3000	49.9851	1001.56	53290.7		1000.02	49.7914	0.0044	99.502	5273.74	3000	49.9701	0.0029	1001.73	53283.5
334		0.05	1000	3000	50	50	100	1000		1000.06	49.8694	100.409	5330.15	3000.03	49.9337	1001.23	53218.3		1000.06	49.776	0.0176	100.511	5325.55	3000.03	49.9299	0.0008	1001.28	53216.7
335		0.05	1000	3000	50	50	100	1000		1000.02	50.2725	99.4437	5321.58	2999.98	50.0037	1000.09	53232.2		1000.02	50.2711	0	99.4424	5321.36	2999.98	50.0033	0	1000.09	53231.5
336		0.05	1000	3000	50	50	100	1000		999.931	49.7899	99.9113	5295.27	3000.01	50.0046	1001.24	53294.3		999.93	49.7431	0.009	99.9627	5293.02	3000.01	50.0003	0.0008	1001.29	53292.3
337		0.05	1000	3000	50	50	100	1000		999.962	49.9815	100.299	5336.28	2999.99	50.0665	997.306	53150.6		999.962	49.947	0.0063	100.334	5334.45	2999.99	50.066	0	997.301	53149.8
338		0.05	1000	3000	50	50	100	1000		1000.11	50.1523	99.385	5305.72	2999.97	49.9631	1002.32	53307.5		1000.11	50.1499	0	99.3826	5305.33	2999.97	49.9631	0	1002.32	53307.4
339		0.05	1000	3000	50	50	100	1000		1000	49.7292	100.57	5323.7	2999.99	49.9614	999.268	53143.4		1000	49.68	0.0097	100.627	5321.44	2999.99	49.9408	0.004	999.491	53133.3
340		0.05	1000	3000	50	50	100	1000		1000	50.4133	99.407	5334.5	2999.98	50.0033	1000.79	53269.1		1000	50.4117	0	99.4054	5334.25	2999.98	50.0033	0	1000.79	53269.1
341		0.05	1000	3000	50	50	100	1000		1000.03	49.8546	100.236	5319.36	2999.95	49.9155	999.776	53121.5		1000.03	49.8532	0.0004	100.239	5319.37	2999.95	49.9021	0.0026	999.921	53115
342		0.05	1000	3000	50	50	100	1000		1000.03	49.8291	100.214	5315.52	3000.01	50.0463	998.807	53209.1		1000.03	49.7687	0.0118	100.282	5312.68	3000.01	50.0397	0.0013	998.88	53205.9
343		0.05	1000	3000	50	50	100	1000		1000.01	49.9738	100.091	5324.4	3000	50.0137	999.904	53232.8		1000.01	49.9434	0.0058	100.124	5322.91	3000	50.0048	0.0017	999.998	53228.4
344		0.05	1000	3000	50	50	100	1000		1000.01	49.7547	100.582	5327.07	3000.02	49.9916	999.723	53199.7		1000.01	49.7531	0.0004	100.585	5327.07	3000.02	49.9886	0.0006	999.758	53198.3
345		0.05	1000	3000	50	50	100	1000		1000.07	49.7701	99.8774	5291.37	3000.04	49.9803	1000.46	53227		1000.07	49.7504	0.0039	99.8998	5290.46	3000.04	49.9656	0.0028	1000.62	53219.7
346		0.05	1000	3000	50	50	100	1000		999.962	50.1136	99.6597	5316.27	3000	50.0325	1000.6	53290.1		999.962	50.1127	0	99.6588	5316.13	3000	50.0325	0	1000.6	53290.2
347		0.05	1000	3000	50	50	100	1000		1000.13	49.8595	100.519	5334.9	3000.05	49.9952	999.079	53169.2		1000.13	49.8604	0	100.519	5335.05	3000.05	49.9839	0.0022	999.201	53163.7
348		0.05	1000	3000	50	50	100	1000		999.956	50.1948	99.7647	5330.51	3000	49.9771	999.985	53198.1		999.956	50.1931	0	99.763	5330.23	3000	49.9532	0.0046	1000.24	53186.4
349		0.05	1000	3000	50	50	100	1000		999.826	50.1162	99.9167	5330.26	2999.98	49.9866	1000.8	53251.7		999.826	50.1158	0	99.9164	5330.2	2999.98	49.9781	0.0016	1000.89	53247.7
350		0.05	1000	3000	50	50	100	1000		1000.11	49.9869	100.2	5331.57	2999.97	49.9244	1001.2	53206.8		1000.11	49.979	0.0017	100.21	5331.27	2999.97	49.9246	0	1001.2	53207
351		0.05	1000	3000	50	50	100	1000		999.945	49.7766	100.303	5314.59	3000.01	50.0933	997.95	53213.4		999.944	49.7395	0.0072	100.344	5312.8	3000.01	50.093	0	997.947	53212.9
352		0.05	1000	3000	50	50	100	1000		1000.03	49.8649	100.313	5324.59	3000.02	49.9323	1000.3	53167.1		1000.03	49.8441	0.004	100.337	5323.6	3000.02	49.9231	0.0018	1000.4	53162.8
353		0.05	1000	3000	50	50	100	1000		999.988	49.9862	100.12	5327.23	2999.98	49.9437	1000.66	53198.3		999.988	49.9609	0.005	100.148	5326.07	2999.98	49.9177	0.005	1000.94	53185.6
354		0.05	1000	3000	50	50	100	1000		999.962	50.2898	99.4247	5322.39	3000.04	49.9721	1000.24	53206.2		999.962	50.288	0	99.4229	5322.1	3000.04	49.9646	0.0015	1000.32	53202.7
355		0.05	1000	3000	50	50	100	1000		999.958	49.7703	100.419	5320.09	3000.01	50.0174	1001.46	53319.4		999.958	49.7578	0.0024	100.433	5319.48	3000.01	50.017	0	1001.45	53318.8
356		0.05	1000	3000	50	50	100	1000		1000.04	50.2285	99.9571	5344.36	3000.02	50.0816	1000.88	53356.8		1000.04	50.2262	0	99.9548	5344	3000.02	50.0813	0	1000.87	53356.4
357		0.05	1000	3000	50	50	100	1000		1000.01	50.0297	99.5797	5303.11	2999.94	50.0437	1000.9	53317.9		1000.01	49.9821	0.0088	99.6285	5300.66	2999.94	50.0433	0	1000.9	53317.2
358		0.05	1000	3000	50	50	100	1000		1000.01	49.8631	99.9888	5307.17	3000.02	50.0351	998.445	53177.9		1000.01	49.8627	0	99.9884	5307.1	3000.02	50.0349	0	998.443	53177.6
359		0.05	1000	3000	50	50	100	1000		1000.01	49.8784	99.8959	5303.87	2999.97	50.02	1000.75	53284.3		1000.01	49.8745	0.0007	99.9	5303.67	2999.97	50.02	0	1000.75	53284.3
360		0.05	1000	3000	50	50	100	1000		1000.04	49.6801	101.417	5363.23	2999.97	50.0401	997.4	53127.5		1000.04	49.5517	0.0242	101.558	5356.81	2999.97	50.0398	0	997.398	53127.1
361		0.05	1000	3000	50	50	100	1000		1000.06	49.8674	100.057	5311.25	3000.03	50.0488	998.899	53216.7		1000.06	49.8649	0.0004	100.059	5311.08	3000.03	50.0483	0	998.895	53215.9
362		0.05	1000	3000	50	50	100	1000		999.999	49.5875	100.826	5322.03	2999.98	49.9469	1001.97	53271.5		999.999	49.5018	0.0164	100.921	5317.83	2999.98	49.9304	0.0031	1002.15	53263.4
363		0.05	1000	3000	50	50	100	1000		1000.06	49.9733	99.6238	5299.48	2999.99	49.8573	1002.58	53208.5		1000.06	49.9337	0.0077	99.6676	5297.61	2999.99	49.8362	0.0041	1002.81	53198.3
364		0.05	1000	3000	50	50	100	1000		999.86	50.105	99.9671	5331.75	2999.97	50.0191	998.158	53145.6		999.86	50.1022	0	99.9643	5331.3	2999.97	50.0074	0.0022	998.282	53139.7
365		0.05	1000	3000	50	50	100	1000		999.955	50.4253	99.1245	5320.61	2999.97	50.0466	999.435	53242.8		999.955	50.423	0	99.1221	5320.24	2999.97	50.0458	0	999.428	53241.7
366		0.05	1000	3000	50	50	100	1000		999.909	49.7941	100.408	5322.05	3000.01	50.0722	999.676	53283		999.909	49.7341	0.0112	100.471	5318.94	3000.01	50.0715	0	999.669	53281.9
367		0.05	1000	3000	50	50	100	1000		999.92	49.7728	101.084	5355.59	3000.01	50.0828	997.609	53184.1		999.92	49.737	0.0068	101.123	5353.78	3000.01	50.0826	0	997.607	53183.7
368		0.05	1000	3000	50	50	100	1000		999.825	49.6965	100.812	5332.99	2999.98	50.0174	998.804	53178.2		999.825	49.6557	0.008	100.859	5331.07	2999.98	49.9988	0.0035	999	53168.9
369		0.05	1000	3000	50	50	100	1000		1000.02	50.151	100.162	5347.07	3000	49.9016	1001.05	53174.5		1000.02	50.148	0.0005	100.164	5346.85	3000	49.8984	0.0007	1001.09	53173.1
370		0.05	1000	3000	50	50	100	1000		1000.07	50.2421	99.586	5325.97	2999.98	50.007	1000.89	53277.9		1000.07	50.2411	0	99.585	5325.81	2999.98	50.0063	0.0001	1000.89	53277.5
371		0.05	1000	3000	50	50	100	1000		1000.16	49.7184	100.635	5325.97	3000.01	50.0253	997.855	53136		1000.16	49.5833	0.0253	100.781	5319.23	3000.01	50.0249	0	997.851	53135.5
372		0.05	1000	3000	50	50	100	1000		1000	49.8363	100.165	5313.69	3000	49.9952	999.425	53187.6		1000	49.7758	0.0114	100.23	5310.65	3000	49.984	0.0021	999.54	53181.9
373		0.05	1000	3000	50	50	100	1000		1000.02	50.2247	99.4133	5314.89	3000.03	50.0003	1000.36	53242.9		1000.02	50.2218	0	99.4104	5314.43	3000.03	50	0	1000.36	53242.4
374		0.05	1000	3000	50	50	100	1000		1000.07	49.7462	100.145	5303.02	2999.97	49.835	1002.3	53169.6		1000.07	49.7261	0.0039	100.168	5302.06	2999.97	49.8262	0.0017	1002.39	53165.3
375		0.05	1000	3000	50	50	100	1000		1000.01	50.0056	99.9578	5320.68	2999.96	49.9398	1000.92	53208		1000.01	50.0048	0	99.957	5320.56	2999.96	49.9396	0	1000.91	53207.6
376		0.05	1000	3000	50	50	100	1000		1000	49.9964	99.2985	5284.62	3000.02	50.0346	999.139	53214.3		1000	49.9955	0	99.2977	5284.48	3000.02	50.0345	0	999.138	53214.1
377		0.05	1000	3000	50	50	100	1000		1000.08	50.1068	99.4791	5305.93	3000.01	50.0185	1000.19	53253		1000.08	50.1017	0.0008	99.4828	5305.58	3000.01	50.018	0	1000.18	53252.2
378		0.05	1000	3000	50	50	100	1000		1000.1	50.1719	99.4994	5313.89	3000	50.0112	999.346	53200.4		1000.1	50.1688	0	99.4962	5313.4	3000	50.0104	0	999.338	53199.2
379		0.05	1000	3000	50	50	100	1000		1000.02	50.0249	100.213	5336.31	2999.98	50.1101	996.841	53172.1		1000.02	50.023	0	100.211	5336	2999.98	50.1091	0	996.831	53170.5
380		0.05	1000	3000	50	50	100	1000		999.959	50.0678	99.8615	5322.17	3000.01	50.0829	997.83	53195.9		999.959	50.0666	0	99.8602	5321.97	3000.01	50.0823	0	997.824	53195
381		0.05	1000	3000	50	50	100	1000		999.997	50.2385	99.1285	5301.11	3000.03	49.9789	999.543	53176.6		999.997	50.2355	0	99.1255	5300.64	3000.03	49.9783	0	999.537	53175.6
382		0.05	1000	3000	50	50	100	1000		1000.13	50.2744	100.312	5368.24	3000.02	49.9871	1000.71	53247.4		1000.13	50.2704	0	100.308	5367.59	3000.02	49.9865	0.0001	1000.72	53247.1
383		0.05	1000	3000	50	50	100	1000		1000.1	50.3318	98.8475	5295.91	2999.95	50.0236	1001.45	53325.9		1000.1	50.33	0	98.8457	5295.62	2999.95	50.0237	0	1001.46	53326
384		0.05	1000	3000	50	50	100	1000		1000.15	50.2416	100.131	5355.05	2999.98	50.0283	997.976	53145.7		1000.15	50.2403	0	100.129	5354.84	2999.98	50.0281	0	997.974	53145.4
385		0.05	1000	3000	50	50	100	1000		1000.07	50.2578	99.3387	5314.4	3000	50.0475	1000.15	53281.9		1000.07	50.2553	0	99.3362	5314	3000	50.0472	0	1000.15	53281.5
386		0.05	1000	3000	50	50	100	1000		999.917	49.9269	99.9804	5313.51	3000	49.9693	1000.79	53232.8		999.918	49.9169	0.002	99.9916	5313.05	3000	49.9635	0.0011	1000.85	53229.9
387		0.05	1000	3000	50	50	100	1000		1000.09	49.5626	100.355	5294.51	2999.99	50.0167	1000.12	53247.6		1000.09	49.4869	0.0142	100.436	5290.68	2999.99	50.0166	0	1000.12	53247.5
388		0.05	1000	3000	50	50	100	1000		1000.07	50.1932	99.4004	5310.86	2999.96	50.032	999.395	53225.2		1000.07	50.1921	0	99.3994	5310.69	2999.96	50.03	0.0004	999.414	53224.1
389		0.05	1000	3000	50	50	100	1000		1000.04	50.0675	100.143	5337.15	3000.04	50.0307	999.314	53219.5		1000.04	50.067	0	100.143	5337.07	3000.04	50.0303	0	999.31	53218.8
390		0.05	1000	3000	50	50	100	1000		1000.07	50.0738	99.3075	5293.27	3000	49.9596	1000.48	53205.6		1000.07	50.0731	0	99.3069	5293.18	3000	49.9492	0.002	1000.59	53200.6
391		0.05	1000	3000	50	50	100	1000		999.897	49.6649	101.228	5351.58	3000	49.9596	1001.05	53236		999.896	49.5793	0.0163	101.323	5347.34	3000	49.9348	0.0047	1001.31	53223.6
392		0.05	1000	3000	50	50	100	1000		1000.11	50.0749	99.7546	5317.22	2999.98	49.973	1000.52	53222.2		1000.11	50.0631	0.0023	99.7673	5316.65	2999.98	49.9589	0.0027	1000.67	53215.2
393		0.05	1000	3000	50	50	100	1000		1000.04	49.8865	99.764	5297.72	3000	50.0053	999.044	53178.1		1000.04	49.8451	0.0078	99.8077	5295.64	3000	50.0047	0	999.037	53177.1
394		0.05	1000	3000	50	50	100	1000		1000.07	49.9094	100.069	5316.35	2999.97	49.9289	1001.64	53234.7		1000.07	49.8725	0.007	100.109	5314.54	2999.97	49.8914	0.0071	1002.04	53216
395		0.05	1000	3000	50	50	100	1000		999.957	50.0975	99.9793	5331.61	2999.98	50.0715	1000.17	53308.3		999.957	50.0958	0	99.9776	5331.34	2999.98	50.0711	0	1000.16	53307.7
396		0.05	1000	3000	50	50	100	1000		1000.1	49.8971	99.48	5283.77	3000	49.9036	1001.99	53226.2		1000.1	49.8965	0.0003	99.4828	5283.85	3000	49.8559	0.0091	1002.5	53202.6
397		0.05	1000	3000	50	50	100	1000		999.856	50.1076	99.6934	5317.44	2999.96	49.9752	999.087	53148.4		999.856	50.1072	0	99.693	5317.37	2999.96	49.9734	0.0004	999.11	53147.7
398		0.05	1000	3000	50	50	100	1000		999.973	50.074	100.062	5333.53	3000	50.0144	999.755	53225.6		999.973	50.0731	0	100.061	5333.38	3000	50.0142	0	999.753	53225.3
399		0.05	1000	3000	50	50	100	1000		1000.05	49.7995	100.186	5310.87	3000	50.0558	999.424	53252		1000.05	49.7806	0.0034	100.205	5309.84	3000	50.0553	0	999.419	53251.3
400		0.05	1000	3000	50	50	100	1000		1000.07	50.2706	99.3463	5316.16	3000.02	50.0042	1000.59	53259.3		1000.07	50.2686	0.0003	99.3472	5315.99	3000.02	50.004	0	1000.59	53259
401		0.05	1000	3000	50	50	100	1000		1000.23	50.0583	99.4063	5296.91	2999.97	50.0053	998.903	53170.6		1000.23	50.0579	0	99.4059	5296.84	2999.97	50.0052	0	998.903	53170.5
402		0.05	1000	3000	50	50	100	1000		1000.15	50.1658	99.8129	5329.99	2999.99	50.0149	1001.3	53308.4		1000.15	50.1653	0	99.8124	5329.92	2999.99	50.0147	0	1001.3	53307.9
403		0.05	1000	3000	50	50	100	1000		999.999	49.9787	100.258	5333.81	3000.03	50.0378	999.237	53223		999.999	49.9766	0	100.256	5333.46	3000.03	50.0373	0	999.233	53222.2
404		0.05	1000	3000	50	50	100	1000		999.975	50.0126	100.126	5330.39	2999.99	50.0331	999.814	53248.6		999.975	50.0117	0	100.125	5330.24	2999.99	50.0328	0	999.81	53248.1
405		0.05	1000	3000	50	50	100	1000		1000.01	50.2488	99.4218	5317.89	3000.03	49.9789	1000.75	53240.7		1000.01	50.2485	0	99.4215	5317.84	3000.03	49.9569	0.0042	1000.99	53229.9
406		0.05	1000	3000	50	50	100	1000		999.948	50.1789	99.5764	5318.75	3000.01	49.9674	997.854	53074.5		999.948	50.1785	0	99.576	5318.68	3000.01	49.9356	0.006	998.193	53058.7
407		0.05	1000	3000	50	50	100	1000		1000.08	50.0641	99.3591	5295	3000.03	50.0115	1001.11	53294.8		1000.08	50.0298	0.006	99.3909	5293.07	3000.03	50.0106	0	1001.1	53293.4
408		0.05	1000	3000	50	50	100	1000		1000.16	50.305	99.4343	5324.52	3000.01	49.9011	1001.77	53212.2		1000.16	50.3035	0	99.4327	5324.26	3000.01	49.88	0.004	1002	53201.6
409		0.05	1000	3000	50	50	100	1000		1000.02	49.873	100.402	5330.16	2999.98	50.0556	998.613	53208.6		1000.02	49.8338	0.0074	100.443	5328.14	2999.98	50.0551	0	998.608	53207.8
410		0.05	1000	3000	50	50	100	1000		1000	50.1095	99.9511	5331.38	3000.03	50.0671	999.313	53258.2		1000	50.1078	0	99.9495	5331.11	3000.03	50.063	0.0008	999.355	53256
411		0.05	1000	3000	50	50	100	1000		999.929	49.9989	100.401	5343.57	2999.98	49.9684	999.996	53189.5		999.929	49.999	0	100.401	5343.58	2999.98	49.94	0.0054	1000.3	53175.5
412		0.05	1000	3000	50	50	100	1000		1000.07	49.8986	99.9643	5309.65	2999.99	50.0226	999.238	53206.8		1000.07	49.8879	0.0021	99.9763	5309.14	2999.99	50.0131	0.0018	999.341	53202.3
413		0.05	1000	3000	50	50	100	1000		1000.06	50.018	99.8993	5318.89	3000.02	49.999	998.884	53162.9		1000.06	50.0181	0	99.8995	5318.91	3000.02	49.9891	0.0019	998.989	53158
414		0.05	1000	3000	50	50	100	1000		999.953	50.3312	99.6688	5339.85	2999.99	50.0012	998.867	53164.3		999.953	50.3288	0	99.6663	5339.45	2999.99	50.0008	0	998.863	53163.7
415		0.05	1000	3000	50	50	100	1000		1000.11	50.0556	99.8743	5321.55	2999.99	49.9718	1002.28	53314.6		1000.11	50.0534	0	99.8721	5321.21	2999.99	49.9701	0.0003	1002.29	53313.5
416		0.05	1000	3000	50	50	100	1000		1000.09	49.9727	100.376	5339.45	2999.99	50.0271	998.803	53188.4		1000.09	49.972	0	100.376	5339.33	2999.99	50.012	0.0028	998.961	53180.8
417		0.05	1000	3000	50	50	100	1000		1000.05	49.9382	100.246	5328.83	2999.98	49.9207	1001.41	53213.7		1000.05	49.9377	0	100.245	5328.75	2999.98	49.9102	0.0021	1001.53	53208.8
418		0.05	1000	3000	50	50	100	1000		1000.01	49.7782	100.552	5327.97	3000	50.0513	1000.87	53324		1000.01	49.7349	0.0083	100.599	5325.84	3000	50.0498	0.0002	1000.88	53323.1
419		0.05	1000	3000	50	50	100	1000		999.91	50.1136	99.923	5330.33	3000.01	49.9963	1000.88	53266.3		999.91	50.1121	0	99.9215	5330.08	3000.01	49.9915	0.0009	1000.94	53264.3
420		0.05	1000	3000	50	50	100	1000		1000.03	49.9583	100.021	5319.02	3000.02	50.0037	1000.3	53243.5		1000.03	49.957	0	100.02	5318.81	3000.02	50.0032	0	1000.3	53242.6
421		0.05	1000	3000	50	50	100	1000		1000.04	49.9377	100.173	5324.92	2999.96	50.0847	997.893	53201.2		1000.04	49.8969	0.0076	100.216	5322.81	2999.96	50.0841	0	997.888	53200.3
422		0.05	1000	3000	50	50	100	1000		1000.09	49.971	99.686	5302.55	2999.98	49.9896	998.655	53140.7		1000.09	49.915	0.0106	99.7458	5299.78	2999.98	49.976	0.0026	998.802	53134.1
423		0.05	1000	3000	50	50	100	1000		999.974	50.1218	99.7451	5321.7	2999.98	50.0076	1000.21	53242.5		999.974	50.1204	0	99.7436	5321.47	2999.98	50.0073	0	1000.21	53242.2
424		0.05	1000	3000	50	50	100	1000		999.948	49.7425	100.378	5314.93	3000.02	50.0283	1000.44	53277.1		999.948	49.644	0.0187	100.486	5310.11	3000.02	50.0208	0.0014	1000.52	53273.4
425		0.05	1000	3000	50	50	100	1000		999.89	50.1281	99.5739	5313.24	3000.02	49.9981	999.776	53209.4		999.89	50.1266	0	99.5724	5313	3000.02	49.9919	0.0012	999.845	53206.4
426		0.05	1000	3000	50	50	100	1000		1000.04	50.2068	99.7013	5328.39	3000.02	49.9343	1001.04	53208.4		1000.04	50.206	0	99.7005	5328.26	3000.02	49.9268	0.0014	1001.12	53204.8
427		0.05	1000	3000	50	50	100	1000		999.984	50.2398	99.4996	5321.1	3000	49.9768	1000.1	53203.8		999.984	50.2382	0	99.498	5320.84	3000	49.956	0.0039	1000.32	53193.4
428		0.05	1000	3000	50	50	100	1000		999.914	50.272	99.8386	5342.65	3000.03	50.0253	1000.27	53264.8		999.914	50.2704	0	99.837	5342.4	3000.03	50.0187	0.0013	1000.34	53261.5
429		0.05	1000	3000	50	50	100	1000		1000.07	50.121	99.8375	5326.55	3000.01	50.0196	999.656	53225.9		1000.07	50.1193	0	99.8358	5326.28	3000.01	50.0191	0	999.651	53225.1
430		0.05	1000	3000	50	50	100	1000		1000.08	50.0734	100.354	5349	3000.03	49.9337	1001.5	53232.3		1000.08	50.0738	0	100.354	5349.06	3000.03	49.9153	0.0035	1001.69	53223.2
431		0.05	1000	3000	50	50	100	1000		999.914	50.025	100.021	5326.12	3000.03	50.0149	1001.44	53316.1		999.914	49.9752	0.0093	100.074	5323.62	3000.03	50.0147	0	1001.44	53315.8
432		0.05	1000	3000	50	50	100	1000		999.884	49.8312	100.615	5337.01	3000.01	49.9722	999.753	53180.7		999.884	49.8306	0.0003	100.619	5337.12	3000.01	49.9546	0.0034	999.945	53172.1
433		0.05	1000	3000	50	50	100	1000		1000.07	49.6955	100.347	5308.27	3000.04	49.9208	1001.55	53221.6		1000.07	49.6151	0.0155	100.436	5304.4	3000.04	49.91	0.0021	1001.67	53216.4
434		0.05	1000	3000	50	50	100	1000		1000.09	49.8482	100.682	5342.37	2999.98	50.0521	998.387	53192.9		1000.09	49.6936	0.0287	100.85	5334.68	2999.98	50.0444	0.0015	998.471	53189.1
435		0.05	1000	3000	50	50	100	1000		999.933	50.0998	99.8107	5322.86	3000.02	50.0249	1000.04	53251.8		999.933	50.0982	0	99.8091	5322.61	3000.02	50.0246	0	1000.03	53251.2
436		0.05	1000	3000	50	50	100	1000		999.897	50.0019	99.9421	5319.46	3000	49.9889	1000.47	53236.3		999.897	49.9994	0	99.9396	5319.06	3000	49.9882	0	1000.46	53235.3
437		0.05	1000	3000	50	50	100	1000		1000.2	49.839	100.448	5328.97	2999.97	49.8938	1002.08	53220.6		1000.2	49.7987	0.0078	100.493	5327.03	2999.97	49.8817	0.0023	1002.21	53214.8
438		0.05	1000	3000	50	50	100	1000		1000.01	49.8665	100.758	5348.36	3000.02	50.029	1000.24	53266.9		1000.01	49.866	0	100.757	5348.27	3000.02	50.0271	0.0003	1000.25	53265.7
439		0.05	1000	3000	50	50	100	1000		1000.09	50.0086	99.7133	5307.98	2999.99	50.0006	1000.14	53231.5		1000.09	50.0073	0	99.712	5307.79	2999.99	49.9934	0.0014	1000.22	53227.9
440		0.05	1000	3000	50	50	100	1000		1000.06	49.9187	100.238	5326.33	2999.98	49.9707	1002.06	53301.5		1000.06	49.8383	0.0151	100.324	5322.31	2999.98	49.9707	0	1002.06	53301.6
441		0.05	1000	3000	50	50	100	1000		1000.08	50.0841	99.5891	5309.38	3000.02	50.078	999.474	53278.3		1000.08	50.0827	0	99.5876	5309.15	3000.02	50.0776	0	999.47	53277.7
442		0.05	1000	3000	50	50	100	1000		1000.04	50.0501	99.7428	5313.97	2999.99	49.9989	998.263	53129.7		1000.04	50.0321	0.0035	99.763	5313.14	2999.99	49.9918	0.0014	998.342	53126.4
443		0.05	1000	3000	50	50	100	1000		999.959	50.2569	99.9644	5347.78	3000	50.0079	999.356	53197.5		999.959	50.2563	0	99.9637	5347.67	3000	50.0069	0.0002	999.365	53196.9
444		0.05	1000	3000	50	50	100	1000		999.898	50.3246	99.7264	5342.24	3000.01	49.96	999.393	53148.5		999.898	50.3237	0	99.7255	5342.09	3000.01	49.9534	0.0013	999.463	53145.2
445		0.05	1000	3000	50	50	100	1000		999.998	50.0013	100.449	5346.37	2999.98	49.9508	999.843	53162.7		999.998	50.0013	0	100.449	5346.38	2999.98	49.9172	0.0064	1000.21	53146.3
446		0.05	1000	3000	50	50	100	1000		999.957	49.9858	99.8035	5310.37	3000.01	50.0499	998.648	53204.4		999.957	49.9846	0	99.8023	5310.18	3000.01	50.0496	0	998.645	53204
447		0.05	1000	3000	50	50	100	1000		1000.02	50.2884	99.78	5341.25	3000.01	50.0751	998.63	53230.2		1000.02	50.2853	0	99.7769	5340.76	3000.01	50.0745	0	998.625	53229.4
448		0.05	1000	3000	50	50	100	1000		999.845	49.9235	100.296	5329.89	3000.04	50.0901	999.433	53289		999.845	49.9226	0	100.295	5329.76	3000.04	50.0895	0	999.428	53288.1
449		0.05	1000	3000	50	50	100	1000		999.985	50.043	100.231	5339.22	2999.98	49.9444	1003.35	53342.3		999.985	50.0215	0.0041	100.254	5338.15	2999.98	49.9444	0	1003.35	53342.4
450		0.05	1000	3000	50	50	100	1000		1000.03	50.0654	99.9532	5326.8	3000.01	49.9461	1000.95	53216.3		1000.03	50.0187	0.0089	100.004	5324.54	3000.01	49.9462	0	1000.95	53216.4
451		0.05	1000	3000	50	50	100	1000		1000.01	49.884	100.87	5356.19	2999.96	49.9545	999.726	53160.3		1000.01	49.8826	0	100.869	5355.96	2999.96	49.9379	0.0032	999.903	53152.1
452		0.05	1000	3000	50	50	100	1000		1000.14	49.8904	100.171	5319.73	2999.98	50.0805	998.935	53252.2		1000.14	49.8891	0	100.169	5319.52	2999.98	50.0801	0	998.931	53251.6
453		0.05	1000	3000	50	50	100	1000		1000.12	50.1143	99.4667	5306.05	2999.98	50.0182	999.12	53195.9		1000.12	50.1128	0	99.4652	5305.82	2999.98	50.0178	0	999.116	53195.2
454		0.05	1000	3000	50	50	100	1000		1000.09	49.9956	100.202	5332.62	3000.01	49.9895	999.172	53168.1		1000.09	49.9947	0	100.201	5332.49	3000.01	49.9765	0.0025	999.312	53161.7
455		0.05	1000	3000	50	50	100	1000		1000.02	50.0425	99.7984	5316.12	3000	49.8832	1001.87	53198.3		1000.02	50.0416	0	99.7974	5315.97	3000	49.8759	0.0014	1001.95	53194.7
456		0.05	1000	3000	50	50	100	1000		1000.04	49.9836	100.352	5339.31	2999.95	49.993	999.202	53173.4		1000.04	49.9828	0	100.351	5339.17	2999.95	49.993	0	999.203	53173.5
457		0.05	1000	3000	50	50	100	1000		999.947	49.939	99.806	5305.53	2999.99	50.0271	998.435	53168.9		999.947	49.8873	0.0098	99.8618	5303	2999.99	50.0272	0	998.436	53169
458		0.05	1000	3000	50	50	100	1000		999.956	50.054	100.284	5343.2	2999.98	50.0471	997.612	53146.3		999.956	50.0348	0.0034	100.302	5342.13	2999.98	50.0468	0	997.608	53145.8
459		0.05	1000	3000	50	50	100	1000		999.916	50.011	99.6514	5304.94	3000	49.9857	1000.35	53226.9		999.916	49.9968	0.0028	99.6671	5304.28	3000	49.9855	0	1000.35	53226.6
460		0.05	1000	3000	50	50	100	1000		999.977	49.7599	100.172	5305.87	2999.99	50.0829	999.152	53266.4		999.977	49.6657	0.0174	100.27	5301.04	2999.99	50.0822	0	999.145	53265.2
461		0.05	1000	3000	50	50	100	1000		999.992	49.9633	99.988	5317.79	3000	49.8865	1000.48	53128.1		999.992	49.9632	0	99.9879	5317.78	3000	49.8738	0.0025	1000.62	53122.2
462		0.05	1000	3000	50	50	100	1000		999.92	49.9705	100.22	5330.88	3000.04	50.0236	998.67	53177.7		999.92	49.9679	0.0005	100.222	5330.76	3000.04	50.0127	0.0021	998.789	53172.4
463		0.05	1000	3000	50	50	100	1000		1000.04	49.8204	100.25	5316.47	2999.98	50.1189	997.414	53212		1000.04	49.8196	0	100.249	5316.34	2999.98	50.1185	0	997.41	53211.4
464		0.05	1000	3000	50	50	100	1000		1000.03	49.9629	100.03	5319.98	3000.06	50.0345	998.01	53154.1		1000.03	49.9632	0	100.03	5320.02	3000.06	50.0338	0.0001	998.015	53153.6
465		0.05	1000	3000	50	50	100	1000		1000.02	50.153	99.7076	5323.01	3000.03	50.0192	999.259	53204.3		1000.02	50.1498	0	99.7043	5322.5	3000.03	50.0186	0	999.254	53203.4
466		0.05	1000	3000	50	50	100	1000		1000.08	49.8455	100.527	5333.83	3000.02	49.9624	1000	53183.6		1000.08	49.7913	0.0105	100.587	5331.21	3000.02	49.9591	0.0007	1000.04	53182
467		0.05	1000	3000	50	50	100	1000		1000	49.9133	100.765	5353.76	3000.02	50.0335	998.729	53191.4		1000	49.913	0	100.765	5353.71	3000.02	50.0334	0	998.728	53191.2
468		0.05	1000	3000	50	50	100	1000		1000.05	49.8223	100.093	5308.35	3000.02	49.9661	999.217	53145.6		1000.05	49.8221	0	100.093	5308.32	3000.02	49.9425	0.0045	999.472	53134
469		0.05	1000	3000	50	50	100	1000		1000.04	49.7447	99.9132	5290.57	3000.06	49.9805	1001.59	53287.2		1000.04	49.7159	0.0056	99.9451	5289.19	3000.06	49.9712	0.0018	1001.69	53282.5
470		0.05	1000	3000	50	50	100	1000		999.932	49.984	100.321	5337.69	3000.03	50.0032	999.901	53221.5		999.932	49.9834	0	100.32	5337.59	3000.03	49.9998	0.0007	999.939	53219.9
471		0.05	1000	3000	50	50	100	1000		1000.18	49.9104	100.772	5353.81	2999.98	50.03	1000.69	53292.3		1000.18	49.9097	0	100.771	5353.69	2999.98	50.03	0	1000.69	53292.3
472		0.05	1000	3000	50	50	100	1000		999.924	49.7664	100.578	5328.08	3000	50.0023	999.379	53192.8		999.924	49.7276	0.0075	100.621	5326.2	3000	49.9989	0.0006	999.413	53191
473		0.05	1000	3000	50	50	100	1000		1000.03	50.386	99.2129	5321.21	3000.05	50.0414	997.405	53129.2		1000.03	50.3835	0	99.2104	5320.81	3000.05	50.0279	0.0025	997.545	53122.3
474		0.05	1000	3000	50	50	100	1000		999.813	50.1621	100.008	5340	3000	49.9418	999.797	53150.6		999.813	50.1614	0	100.007	5339.89	3000	49.9174	0.0046	1000.06	53138.4
475		0.05	1000	3000	50	50	100	1000		999.953	50.1755	99.387	5308.28	3000	49.8816	1002.16	53212.2		999.953	50.1754	0	99.3869	5308.26	3000	49.8546	0.0052	1002.46	53199
476		0.05	1000	3000	50	50	100	1000		999.944	49.9619	99.5446	5294.06	2999.95	50.0262	1000.39	53272.1		999.944	49.9536	0.0016	99.5534	5293.64	2999.95	50.0259	0	1000.39	53271.8
477		0.05	1000	3000	50	50	100	1000		999.953	49.9874	99.9181	5316.63	2999.99	49.9824	1002.47	53336.3		999.953	49.9854	0.0005	99.9215	5316.61	2999.99	49.9655	0.0032	1002.65	53327.8
478		0.05	1000	3000	50	50	100	1000		1000.13	50.1427	99.4548	5308.42	2999.95	49.9526	1000.33	53190.5		1000.13	50.1421	0	99.4546	5308.36	2999.95	49.9301	0.0043	1000.57	53179.4
479		0.05	1000	3000	50	50	100	1000		999.96	50.1753	99.9285	5337.17	3000.03	50.0118	1000.21	53247.3		999.96	50.1737	0	99.9269	5336.92	3000.03	50.0118	0	1000.21	53247.2
480		0.05	1000	3000	50	50	100	1000		1000.14	49.8754	99.9563	5306.75	3000.01	50.0107	1001.67	53323.4		1000.14	49.875	0	99.9559	5306.69	3000.01	50.0012	0.0018	1001.77	53318.7
481		0.05	1000	3000	50	50	100	1000		1000.04	50.0532	99.5735	5305.27	2999.96	50.0613	997.829	53173		1000.04	50.051	0	99.5713	5304.93	2999.96	50.0608	0	997.824	53172.1
482		0.05	1000	3000	50	50	100	1000		1000.07	50.2164	99.3612	5311.22	2999.98	50.048	1000.01	53274.9		1000.06	50.2154	0	99.3601	5311.06	2999.98	50.0476	0	1000	53274.2
483		0.05	1000	3000	50	50	100	1000		1000.11	49.9275	100.125	5321.26	3000.01	49.9057	1001.89	53223.4		1000.11	49.9279	0	100.125	5321.31	3000.01	49.8758	0.0058	1002.22	53208.9
484		0.05	1000	3000	50	50	100	1000		999.931	50.266	99.4126	5319.22	2999.98	49.9615	1000.1	53187.9		999.931	50.2642	0	99.4109	5318.94	2999.98	49.9431	0.0035	1000.3	53178.6
485		0.05	1000	3000	50	50	100	1000		1000	50.0072	99.4967	5296.31	2999.94	49.9906	999.047	53162.6		1000	50.0072	0	99.4967	5296.31	2999.94	49.9772	0.0025	999.189	53156
486		0.05	1000	3000	50	50	100	1000		1000.11	50.3264	99.6145	5336.43	3000	49.9373	1000.81	53199.7		1000.11	50.3251	0	99.6132	5336.22	3000	49.9363	0.0002	1000.82	53199.2
487		0.05	1000	3000	50	50	100	1000		999.957	49.8892	100.089	5315.26	2999.99	49.9491	1000.77	53210.2		999.957	49.843	0.009	100.141	5313.09	2999.99	49.9471	0.0004	1000.79	53209.3
488		0.05	1000	3000	50	50	100	1000		1000.11	50.0351	100.181	5335.73	2999.97	50.0975	999.501	53300.5		1000.11	50.0337	0	100.18	5335.5	2999.97	50.097	0	999.496	53299.8
489		0.05	1000	3000	50	50	100	1000		999.989	49.9434	100.208	5327.37	3000.03	50.0212	998.918	53188.3		999.989	49.9275	0.003	100.225	5326.58	3000.03	50.0177	0.0007	998.961	53186.9
490		0.05	1000	3000	50	50	100	1000		999.966	50.0944	100.018	5333.35	3000.02	49.9876	1001.77	53304.6		999.966	50.0938	0	100.017	5333.25	3000.02	49.9872	0.0001	1001.78	53304.5
491		0.05	1000	3000	50	50	100	1000		999.986	50.0063	100.005	5323.26	3000.02	49.9907	999.93	53209.7		999.986	49.963	0.0082	100.051	5321.1	3000.02	49.9904	0	999.928	53209.3
492		0.05	1000	3000	50	50	100	1000		1000.09	49.928	100.011	5315.27	2999.99	49.9805	998.821	53139.8		1000.09	49.9148	0.0026	100.026	5314.65	2999.99	49.9767	0.0007	998.861	53137.9
493		0.05	1000	3000	50	50	100	1000		1000.04	49.9309	100.233	5327.33	3000.01	49.9371	1001.3	53225.5		1000.04	49.9061	0.0048	100.26	5326.14	3000.01	49.9202	0.0032	1001.48	53217.2
494		0.05	1000	3000	50	50	100	1000		999.939	50.0343	100.29	5341.42	2999.99	49.8843	1001.69	53190		999.939	50.0337	0	100.289	5341.32	2999.99	49.8842	0.0001	1001.7	53190.2
495		0.05	1000	3000	50	50	100	1000		999.971	49.8265	100.674	5339.6	2999.97	49.9386	1003.03	53318.9		999.971	49.7998	0.0052	100.704	5338.33	2999.97	49.9212	0.0034	1003.22	53310.4
496		0.05	1000	3000	50	50	100	1000		999.977	49.9452	100.147	5324.31	3000.01	50.0368	999.265	53223.4		999.977	49.9026	0.008	100.192	5322.16	3000.01	50.0369	0	999.266	53223.6
497		0.05	1000	3000	50	50	100	1000		1000.2	50.3764	99.1263	5315.55	3000.02	50.02	1000.82	53288.1		1000.2	50.3736	0	99.1235	5315.11	3000.02	50.0033	0.0031	1000.99	53279.7
498		0.05	1000	3000	50	50	100	1000		999.958	50.0476	99.8529	5319.57	3000.03	50.0851	998.966	53258.9		999.958	50.0363	0.0022	99.8653	5319.02	3000.03	50.085	0	998.965	53258.6
499		0.05	1000	3000	50	50	100	1000		1000.14	50.2472	99.809	5338.43	3000.02	49.9902	999.386	53180.3		1000.14	50.2447	0	99.8064	5338.03	3000.02	49.9712	0.0036	999.591	53171
500		0.05	1000	3000	50	50	100	1000		1000.01	50.2957	100.205	5364.8	3000.02	49.9932	1001.42	53291.7		1000.01	50.2943	0	100.204	5364.58	3000.02	49.9818	0.0022	1001.54	53286
501		0.05	1000	3000	50	50	100	1000		999.95	50.058	99.9628	5326.52	3000.02	49.9296	1000.99	53201.2		999.951	50.0558	0	99.9605	5326.17	3000.02	49.9117	0.0034	1001.18	53192.3
502		0.05	1000	3000	50	50	100	1000		999.997	50.0138	99.8686	5316.81	2999.95	49.9891	1000.53	53239.8		999.997	50.0111	0.0004	99.8702	5316.61	2999.95	49.9891	0	1000.53	53239.8
503		0.05	1000	3000	50	50	100	1000		999.971	49.7133	100.461	5316.23	3000.02	49.95	1000.82	53213.6		999.971	49.6468	0.0128	100.535	5313	3000.02	49.9375	0.0024	1000.95	53207.4
504		0.05	1000	3000	50	50	100	1000		1000.05	49.8693	99.7877	5297.15	3000.02	49.93	1001.58	53232.7		1000.05	49.8006	0.0132	99.8637	5293.89	3000.02	49.9057	0.0047	1001.84	53220.9
505		0.05	1000	3000	50	50	100	1000		999.939	50.0547	99.4719	5300.02	3000.01	50.0237	998.856	53187.7		999.939	50.0365	0.0033	99.4894	5299.03	3000.01	50.0234	0	998.853	53187.2
506		0.05	1000	3000	50	50	100	1000		999.985	50.0332	99.7943	5314.91	2999.97	50.0141	999.733	53224.1		999.985	50.0329	0	99.794	5314.87	2999.97	50.0078	0.0012	999.799	53220.9
507		0.05	1000	3000	50	50	100	1000		999.868	49.9323	100.183	5324.85	3000.01	50.0199	999.185	53201.2		999.868	49.9312	0	100.182	5324.67	3000.01	50.0199	0	999.184	53201.1
508		0.05	1000	3000	50	50	100	1000		1000.03	49.9064	100.076	5316.43	2999.99	49.956	1000.56	53206.2		1000.03	49.8584	0.0091	100.128	5314.07	2999.99	49.9419	0.0027	1000.71	53199.2
509		0.05	1000	3000	50	50	100	1000		999.98	49.9493	100.043	5319.21	3000.06	49.9906	1001	53266.5		999.98	49.9029	0.0088	100.093	5316.94	3000.06	49.9903	0	1001	53266
510		0.05	1000	3000	50	50	100	1000		1000.03	49.8926	100.175	5320.18	3000	50.0127	999.594	53215.2		1000.03	49.8515	0.0078	100.218	5318.1	3000	50.0124	0	999.592	53214.8
511		0.05	1000	3000	50	50	100	1000		1000.15	49.9456	99.8561	5308.89	3000.02	50.0408	997.831	53151.3		1000.15	49.8923	0.0101	99.9135	5306.28	3000.02	50.0408	0	997.831	53151.2
512		0.05	1000	3000	50	50	100	1000		1000.03	49.9655	100.545	5347.64	2999.98	50.0295	1001.41	53329.9		1000.03	49.9461	0.0036	100.565	5346.63	2999.98	50.0292	0	1001.41	53329.4
513		0.05	1000	3000	50	50	100	1000		1000.05	49.9337	100.523	5343.07	3000.06	49.942	1001.87	53261.3		1000.05	49.9341	0	100.523	5343.13	3000.06	49.9164	0.0049	1002.15	53248.6
514		0.05	1000	3000	50	50	100	1000		999.947	50.0482	100.162	5336.1	2999.95	50.0029	998.655	53154.9		999.947	50.0471	0	100.161	5335.93	2999.95	49.9926	0.002	998.767	53149.9
515		0.05	1000	3000	50	50	100	1000		999.828	49.6339	100.919	5331.93	2999.98	49.9821	999.768	53191.9		999.828	49.6006	0.0065	100.957	5330.35	2999.98	49.9774	0.0009	999.823	53189.8
516		0.05	1000	3000	50	50	100	1000		999.902	49.9841	99.9112	5315.92	2999.99	49.9432	1001.59	53247.3		999.902	49.9414	0.0082	99.9573	5313.82	2999.99	49.9427	0	1001.58	53246.5
517		0.05	1000	3000	50	50	100	1000		999.938	50.1252	99.5797	5313.23	3000.03	50.0358	999.194	53218.6		999.938	50.1228	0	99.5773	5312.85	3000.03	50.0354	0	999.189	53217.8
518		0.05	1000	3000	50	50	100	1000		999.911	49.8143	99.8511	5294.67	3000.04	49.9558	1002.14	53290.2		999.911	49.8144	0	99.8511	5294.68	3000.04	49.9374	0.0035	1002.34	53281.2
519		0.05	1000	3000	50	50	100	1000		1000.06	49.7384	100.485	5320.19	3000	49.9419	1000.59	53192.9		1000.06	49.69	0.0095	100.54	5317.9	3000	49.9231	0.0036	1000.79	53183.6
520		0.05	1000	3000	50	50	100	1000		999.94	49.9146	100.207	5324.26	2999.98	49.9222	1001.65	53228.3		999.94	49.8631	0.0098	100.264	5321.77	2999.98	49.9026	0.0038	1001.87	53218.8
521		0.05	1000	3000	50	50	100	1000		999.918	49.9332	99.4274	5284.79	2999.98	50.0142	999.082	53189.6		999.918	49.9215	0.0025	99.4421	5284.33	2999.98	50.0082	0.0011	999.147	53186.7
522		0.05	1000	3000	50	50	100	1000		999.997	49.8801	99.8164	5299.83	3000.04	50.0609	999.37	53254.6		999.997	49.8458	0.0064	99.8514	5298.04	3000.04	50.0605	0	999.366	53253.9
523		0.05	1000	3000	50	50	100	1000		999.916	49.9017	100.012	5312.51	2999.98	50.0302	999.942	53252.4		999.916	49.9005	0	100.011	5312.32	2999.98	50.0299	0	999.939	53252
524		0.05	1000	3000	50	50	100	1000		1000.11	50.1205	99.7176	5320.09	2999.99	49.9341	1001.34	53224.6		1000.11	50.12	0	99.7171	5320.01	2999.99	49.9341	0	1001.34	53224.6
525		0.05	1000	3000	50	50	100	1000		1000	49.7869	100.747	5339.23	2999.97	50.0047	1000.25	53241.6		1000	49.7201	0.0128	100.82	5335.93	2999.97	49.9979	0.0013	1000.32	53238.4
526		0.05	1000	3000	50	50	100	1000		1000.07	50.0659	100.049	5331.97	2999.96	49.9079	1001.66	53213.4		1000.07	50.0574	0.0017	100.06	5331.62	2999.96	49.8711	0.0071	1002.06	53195.4
527		0.05	1000	3000	50	50	100	1000		1000	49.9028	100.513	5339.24	2999.94	50.0572	1000.86	53329.8		1000	49.8725	0.0055	100.543	5337.58	2999.94	50.0565	0	1000.85	53328.8
528		0.05	1000	3000	50	50	100	1000		1000.21	49.9473	100.191	5326.9	3000.03	50.1022	999.194	53289.2		1000.21	49.9122	0.0064	100.226	5325.01	3000.03	50.1014	0	999.185	53287.8
529		0.05	1000	3000	50	50	100	1000		999.984	50.154	99.6981	5322.6	2999.98	50.0069	1000.93	53280		999.984	50.1528	0	99.6969	5322.42	2999.98	50.0061	0.0002	1000.93	53279.6
530		0.05	1000	3000	50	50	100	1000		999.922	50.0184	100.067	5327.85	2999.99	50.0824	998.676	53240.5		999.922	50.0015	0.0031	100.084	5326.94	2999.99	50.0819	0	998.671	53239.7
531		0.05	1000	3000	50	50	100	1000		999.977	49.5166	100.789	5312.47	3000	49.9528	999.883	53167		999.977	49.4363	0.0155	100.879	5308.6	3000	49.9371	0.003	1000.05	53159.2
532		0.05	1000	3000	50	50	100	1000		1000.01	50.0284	99.8965	5319.84	2999.97	50.0108	997.88	53122		1000.01	50.028	0	99.896	5319.77	2999.97	49.9941	0.0031	998.055	53113.5
533		0.05	1000	3000	50	50	100	1000		999.989	50.0506	99.4598	5298.94	2999.98	49.9802	1001	53255.3		999.989	50.0243	0.005	99.4881	5297.67	2999.98	49.98	0	1001	53255.1
534		0.05	1000	3000	50	50	100	1000		999.965	50.2	99.9604	5341.5	3000.06	50.0498	996.843	53108.2		999.965	50.1975	0	99.9578	5341.1	3000.06	50.0492	0	996.837	53107.2
535		0.05	1000	3000	50	50	100	1000		1000.03	49.9276	100.149	5322.53	2999.98	49.9787	1001.63	53287.7		1000.03	49.9233	0.0008	100.154	5322.34	2999.98	49.9716	0.0014	1001.71	53284.3
536		0.05	1000	3000	50	50	100	1000		1000.02	49.8475	100.336	5323.94	3000.05	49.9962	999.759	53206.5		1000.02	49.8458	0.0004	100.338	5323.87	3000.05	49.9899	0.0012	999.828	53203.4
537		0.05	1000	3000	50	50	100	1000		999.972	49.7781	100.365	5318.04	3000.04	50.0453	998.657	53200.1		999.972	49.6916	0.0162	100.457	5313.69	3000.04	50.0452	0	998.656	53199.9
538		0.05	1000	3000	50	50	100	1000		999.962	50.1044	100.151	5341.51	3000	49.9588	999.7	53163.6		999.962	50.1038	0	100.15	5341.41	3000	49.9405	0.0035	999.898	53154.6
539		0.05	1000	3000	50	50	100	1000		999.904	50.0581	100.054	5331.41	2999.98	50.1579	997.511	53258.5		999.904	50.0194	0.007	100.092	5329.29	2999.98	50.1568	0	997.5	53256.8
540		0.05	1000	3000	50	50	100	1000		999.894	50.1673	99.6454	5321.2	2999.98	49.9806	1000.42	53224.8		999.894	50.1607	0.0012	99.6519	5320.85	2999.98	49.98	0.0001	1000.42	53224.6
541		0.05	1000	3000	50	50	100	1000		999.88	49.9115	100.419	5335.21	3000.04	49.9368	1001.9	53257.3		999.88	49.9051	0.0011	100.425	5334.84	3000.04	49.9367	0	1001.9	53257.1
542		0.05	1000	3000	50	50	100	1000		999.898	49.9498	100.124	5323.6	2999.94	49.9825	999.604	53183.6		999.898	49.9492	0	100.124	5323.5	2999.94	49.9616	0.004	999.832	53173.5
543		0.05	1000	3000	50	50	100	1000		999.986	49.8914	100.36	5329.87	2999.97	50.0804	997.912	53197.6		999.986	49.8529	0.0073	100.401	5327.97	2999.97	50.0773	0.0006	997.946	53196.2
544		0.05	1000	3000	50	50	100	1000		999.96	49.9072	100.613	5345.02	3000.03	50.0082	998.626	53158.9		999.96	49.8691	0.0074	100.656	5343.2	3000.03	49.9884	0.0038	998.838	53149.2
545		0.05	1000	3000	50	50	100	1000		999.973	49.9295	100.325	5332.09	2999.97	49.9269	1001.28	53213.8		999.973	49.8974	0.0062	100.36	5330.56	2999.97	49.9064	0.0039	1001.51	53203.8
546		0.05	1000	3000	50	50	100	1000		1000.02	50.2969	99.2598	5314.31	2999.98	49.949	1001.74	53261.4		1000.02	50.2959	0	99.2589	5314.16	2999.98	49.9318	0.0033	1001.92	53253
547		0.05	1000	3000	50	50	100	1000		1000.06	50.0614	100.146	5336.66	3000	50.0342	999.089	53211.2		1000.06	50.0478	0.0025	100.16	5335.92	3000	50.034	0	999.087	53210.9
548		0.05	1000	3000	50	50	100	1000		1000.04	49.9448	99.6149	5295.98	3000.04	50.0811	998.261	53216.9		1000.04	49.8762	0.0127	99.686	5292.49	3000.04	50.0807	0	998.257	53216.4
549		0.05	1000	3000	50	50	100	1000		1000.07	49.9118	100.172	5322.07	3000.05	49.9321	1001.61	53236.6		1000.07	49.9107	0	100.171	5321.89	3000.05	49.919	0.0025	1001.75	53230.2
550		0.05	1000	3000	50	50	100	1000		999.971	50.383	99.9119	5358.38	2999.99	49.9658	1000.29	53202.4		999.971	50.3811	0	99.91	5358.07	2999.99	49.9602	0.0011	1000.35	53199.6
551		0.05	1000	3000	50	50	100	1000		999.77	49.9835	100.067	5324.12	3000	50.0657	998.355	53205.6		999.77	49.983	0	100.066	5324.05	3000	50.053	0.0024	998.488	53199.2
552		0.05	1000	3000	50	50	100	1000		1000.08	50.0332	99.9097	5321.06	3000	50.0454	998.521	53192.9		1000.08	50.0074	0.0049	99.9367	5319.75	3000	50.0449	0	998.516	53192.1
553		0.05	1000	3000	50	50	100	1000		1000.05	49.9716	100.657	5354.25	2999.99	49.9875	999.264	53170.9		1000.05	49.971	0	100.656	5354.15	2999.99	49.984	0.0006	999.3	53169.1
554		0.05	1000	3000	50	50	100	1000		999.991	49.9706	99.998	5319.1	3000.02	50.0323	1001.66	53346		999.991	49.9368	0.0064	100.033	5317.38	3000.02	50.0319	0	1001.65	53345.3
555		0.05	1000	3000	50	50	100	1000		999.955	50.0499	100.105	5333.26	2999.99	50.0315	998.438	53173.7		999.955	49.9989	0.0094	100.158	5330.63	2999.99	50.0309	0	998.433	53172.8
556		0.05	1000	3000	50	50	100	1000		1000.06	50.2121	99.9211	5340.69	3000	50.0314	999.371	53223.3		1000.06	50.2105	0	99.9195	5340.44	3000	50.031	0	999.367	53222.7
557		0.05	1000	3000	50	50	100	1000		999.966	50.3909	99.3771	5330.53	2999.99	49.969	1000.62	53223.5		999.966	50.3878	0	99.374	5330.04	2999.99	49.9507	0.0035	1000.82	53214.4
558		0.05	1000	3000	50	50	100	1000		1000	50.1397	99.2023	5294.64	3000.02	49.9976	1000.12	53227		1000	50.1388	0	99.2014	5294.48	3000.02	49.9794	0.0035	1000.31	53217.9
559		0.05	1000	3000	50	50	100	1000		1000.05	49.9994	99.9068	5317.31	3000.02	49.9898	1000.1	53217.8		1000.05	49.9981	0	99.9055	5317.1	3000.02	49.9883	0.0003	1000.12	53217.2
560		0.05	1000	3000	50	50	100	1000		999.905	49.8895	100.283	5325.6	2999.99	49.9531	1000.17	53182.6		999.905	49.8886	0	100.282	5325.45	2999.99	49.9531	0	1000.17	53182.6
561		0.05	1000	3000	50	50	100	1000		999.98	50.1746	99.4341	5310.7	2999.96	49.9759	1001.5	53277.5		999.98	50.1597	0.0027	99.4484	5309.88	2999.96	49.9646	0.0021	1001.62	53271.8
562		0.05	1000	3000	50	50	100	1000		999.956	50.1196	99.7242	5320.35	3000.02	49.9591	1000.69	53216.2		999.956	50.1189	0	99.7236	5320.24	3000.02	49.9541	0.001	1000.74	53214.1
563		0.05	1000	3000	50	50	100	1000		1000.1	49.7169	100.348	5310.63	2999.99	50.0692	999.711	53281.6		1000.1	49.6182	0.0189	100.457	5305.81	2999.99	50.069	0	999.708	53281.2
564		0.05	1000	3000	50	50	100	1000		1000.08	49.5666	100.328	5293.49	2999.99	50.0677	998.44	53212.2		1000.08	49.4776	0.017	100.425	5289.14	2999.99	50.0646	0.0006	998.471	53210.7
565		0.05	1000	3000	50	50	100	1000		999.956	50.1666	99.8261	5330.78	3000.04	49.9655	1001.28	53254.8		999.956	50.1665	0	99.826	5330.77	3000.04	49.9306	0.0066	1001.66	53237.5
566		0.05	1000	3000	50	50	100	1000		1000.15	50.2368	99.6884	5330.88	3000.03	49.9122	1002.6	53267.9		1000.15	50.2357	0	99.6873	5330.71	3000.03	49.9067	0.0011	1002.66	53265.1
567		0.05	1000	3000	50	50	100	1000		1000.11	50.1638	99.6877	5323.1	2999.97	49.9279	1001.71	53237.6		1000.11	50.164	0	99.6879	5323.13	2999.97	49.8978	0.0058	1002.04	53222.9
568		0.05	1000	3000	50	50	100	1000		999.869	50.2319	99.3275	5311.06	3000	50.1162	997.727	53225.7		999.869	50.2248	0.0011	99.3321	5310.56	3000	50.1156	0	997.721	53224.8
569		0.05	1000	3000	50	50	100	1000		999.813	49.9766	100.185	5329.67	3000.01	50.0323	998.954	53202.1		999.813	49.9607	0.003	100.202	5328.87	3000.01	50.0322	0	998.953	53201.8
570		0.05	1000	3000	50	50	100	1000		1000.01	50.0388	99.9653	5324.62	3000.05	50.0371	999.601	53241.6		1000.01	50.0372	0	99.9638	5324.37	3000.05	50.0371	0	999.6	53241.5
571		0.05	1000	3000	50	50	100	1000		1000.03	50.1153	100.155	5342.87	3000	50.0115	1000.43	53258.6		1000.03	50.1141	0	100.154	5342.68	3000	50.0112	0	1000.43	53258.1
572		0.05	1000	3000	50	50	100	1000		1000.12	50.1843	99.2129	5299.9	3000	49.977	1000.69	53235.8		1000.12	50.1835	0	99.2122	5299.78	3000	49.9768	0	1000.69	53235.5
573		0.05	1000	3000	50	50	100	1000		1000.04	49.9915	99.9822	5320.48	3000.01	50.0128	1001.68	53326.4		1000.04	49.9642	0.0053	100.012	5319.16	3000.01	50.0112	0.0003	1001.69	53325.4
574		0.05	1000	3000	50	50	100	1000		999.995	49.8803	101.166	5371.53	3000	49.9876	1000.91	53258.7		999.995	49.88	0	101.166	5371.48	3000	49.9876	0	1000.91	53258.6
575		0.05	1000	3000	50	50	100	1000		1000.11	50.0358	99.6486	5307.43	2999.99	50.1424	996.958	53212.5		1000.11	49.9891	0.0086	99.6955	5304.97	2999.99	50.1414	0	996.949	53211.1
576		0.05	1000	3000	50	50	100	1000		1000.01	50.0595	100.004	5328.88	3000	49.9474	1001.49	53246.8		1000.01	50.0468	0.0025	100.019	5328.31	3000	49.9382	0.0018	1001.6	53242.4
577		0.05	1000	3000	50	50	100	1000		1000.1	49.7432	99.8376	5286.41	3000.01	49.9971	999.245	53180.1		1000.1	49.6434	0.0187	99.9444	5281.44	3000.01	49.9968	0	999.242	53179.6
578		0.05	1000	3000	50	50	100	1000		999.842	50.0628	99.7259	5314.41	2999.98	50.0058	999.598	53208.1		999.842	50.0625	0	99.7256	5314.36	2999.98	50.0058	0	999.599	53208.2
579		0.05	1000	3000	50	50	100	1000		1000.04	50.0428	100.143	5334.49	3000	49.9259	1001.16	53205.8		1000.04	50.0417	0	100.141	5334.31	3000	49.9257	0	1001.15	53205.6
580		0.05	1000	3000	50	50	100	1000		1000.01	50.0811	99.8753	5324.32	3000.01	49.9993	1002.12	53335.6		1000.01	50.0547	0.005	99.9035	5323.01	3000.01	49.9993	0	1002.12	53335.6
581		0.05	1000	3000	50	50	100	1000		1000.02	50.1343	99.9515	5334.04	3000.01	50.0208	1000.96	53296.6		1000.02	50.1325	0	99.9497	5333.76	3000.01	50.0155	0.001	1001.01	53293.8
582		0.05	1000	3000	50	50	100	1000		1000.16	49.9638	100.455	5342.69	3000.04	50.007	999.85	53222.8		1000.16	49.9629	0	100.454	5342.54	3000.04	50.0066	0	999.845	53222.1
583		0.05	1000	3000	50	50	100	1000		1000	49.9877	99.6403	5301.88	3000	50.0808	998.191	53212.9		1000	49.9875	0	99.64	5301.85	3000	50.0806	0	998.189	53212.6
584		0.05	1000	3000	50	50	100	1000		999.972	50.1953	99.8535	5335.3	3000.02	50.0486	998.067	53172.1		999.972	50.1927	0	99.8508	5334.88	3000.02	50.0481	0	998.062	53171.3
585		0.05	1000	3000	50	50	100	1000		1000.1	50.2712	100.302	5367.38	3000	49.9815	999.541	53179.3		1000.1	50.2682	0	100.299	5366.9	3000	49.9695	0.0023	999.67	53173.4
586		0.05	1000	3000	50	50	100	1000		999.975	49.794	100.321	5317.4	3000	50.0178	998.986	53188.4		999.975	49.7366	0.011	100.383	5314.59	3000	50.005	0.0025	999.123	53182
587		0.05	1000	3000	50	50	100	1000		1000.22	50.1888	99.9292	5338.65	3000.01	49.996	1001	53272.2		1000.22	50.1878	0	99.9283	5338.5	3000.01	49.9961	0	1001	53272.4
588		0.05	1000	3000	50	50	100	1000		999.992	50.0468	100.352	5346.08	3000.01	49.9406	1002.61	53298.8		999.992	50.0409	0.0012	100.359	5345.82	3000.01	49.9193	0.0041	1002.84	53288.5
589		0.05	1000	3000	50	50	100	1000		999.986	50.0075	99.5367	5298.47	3000	49.9757	999.436	53167.5		999.986	49.9982	0.0019	99.5473	5298.05	3000	49.9757	0	999.436	53167.4
590		0.05	1000	3000	50	50	100	1000		1000.03	49.9912	100.035	5323.24	2999.98	49.9593	999.553	53156.2		1000.03	49.9908	0	100.034	5323.17	2999.98	49.939	0.0039	999.769	53146.2
591		0.05	1000	3000	50	50	100	1000		999.993	49.9197	100.022	5314.96	3000.01	49.9671	999.797	53177.5		999.993	49.8914	0.0057	100.055	5313.69	3000.01	49.9409	0.005	1000.08	53164.7
592		0.05	1000	3000	50	50	100	1000		1000.08	49.7309	100.162	5302.28	3000.03	50.009	999.462	53204.3		1000.08	49.5823	0.0275	100.322	5294.87	3000.03	49.9962	0.0024	999.599	53197.9
593		0.05	1000	3000	50	50	100	1000		1000.11	49.8862	100.261	5324.08	2999.94	49.949	1001.58	53253.1		1000.11	49.8215	0.0122	100.33	5320.85	2999.94	49.9491	0	1001.58	53253.3
594		0.05	1000	3000	50	50	100	1000		999.984	50.0194	100.304	5340.57	2999.97	50.0041	998.952	53171.9		999.984	49.9948	0.0046	100.329	5339.3	2999.97	50.0041	0	998.952	53171.9
595		0.05	1000	3000	50	50	100	1000		999.832	50.1911	99.7119	5327.29	2999.98	49.9806	1001.61	53288.6		999.832	50.1903	0	99.7111	5327.16	2999.98	49.9783	0.0005	1001.64	53287.7
596		0.05	1000	3000	50	50	100	1000		1000.18	50.0536	100.42	5350.44	2999.99	49.985	999.726	53192.8		1000.18	50.0532	0	100.42	5350.38	2999.99	49.9847	0.0001	999.733	53192.8
597		0.05	1000	3000	50	50	100	1000		999.835	49.9835	100.299	5336.51	3000.04	50.0126	1000.07	53240.4		999.835	49.9836	0	100.299	5336.52	3000.04	50.0124	0	1000.07	53240.1
598		0.05	1000	3000	50	50	100	1000		1000.04	50.3241	99.5863	5334.68	3000.03	50.0582	998.782	53220.4		1000.04	50.3225	0	99.5846	5334.41	3000.03	50.0579	0	998.78	53220
599		0.05	1000	3000	50	50	100	1000		999.952	49.879	99.5548	5285.81	2999.98	49.999	1000.14	53229.8		999.952	49.8098	0.013	99.6275	5282.34	2999.98	49.9987	0	1000.14	53229.4
600		0.05	1000	3000	50	50	100	1000		999.966	49.712	100.496	5317.92	2999.98	49.951	999.536	53146.5		999.967	49.6064	0.0201	100.612	5312.78	2999.98	49.9513	0	999.538	53146.9
601		0.05	1000	3000	50	50	100	1000		999.905	50.0369	100.654	5361.08	3000.02	49.9648	1002.09	53297		999.905	50.0355	0	100.652	5360.86	3000.02	49.9645	0	1002.09	53296.6
602		0.05	1000	3000	50	50	100	1000		999.928	50.1529	99.4205	5307.68	3000	49.9875	1001.47	53288.4		999.928	50.1515	0	99.4191	5307.46	3000	49.9874	0	1001.47	53288.2
603		0.05	1000	3000	50	50	100	1000		1000.05	50.2923	100.014	5354.23	3000.05	50.0532	999.043	53229		1000.05	50.2887	0	100.011	5353.65	3000.05	50.0529	0	999.04	53228.5
604		0.05	1000	3000	50	50	100	1000		1000.01	49.8721	99.8076	5298.51	2999.99	49.9776	1001.06	53255.8		1000.01	49.8338	0.0074	99.8494	5296.66	2999.99	49.968	0.0019	1001.16	53251.2
605		0.05	1000	3000	50	50	100	1000		999.988	50.0193	99.4309	5294.09	3000.01	49.9683	999.676	53172.4		999.988	49.9821	0.0071	99.4709	5292.28	3000.01	49.9521	0.0031	999.849	53164.3
606		0.05	1000	3000	50	50	100	1000		1000.16	50.391	99.1504	5318.38	3000.02	50.0736	996.894	53136.1		1000.16	50.3894	0	99.1488	5318.13	3000.02	50.0706	0.0006	996.926	53134.7
607		0.05	1000	3000	50	50	100	1000		999.906	49.8242	100.18	5313.18	2999.98	50.0351	999.259	53221.3		999.906	49.8242	0	100.18	5313.18	2999.98	50.0197	0.0029	999.42	53213.4
608		0.05	1000	3000	50	50	100	1000		999.985	49.5969	100.678	5315.21	3000	49.9353	999.65	53135.9		999.985	49.4736	0.0231	100.813	5309.12	3000	49.908	0.0053	999.949	53122.7
609		0.05	1000	3000	50	50	100	1000		1000.01	49.8437	100.815	5348.92	2999.97	49.9936	999.691	53200.1		1000.01	49.8426	0	100.814	5348.75	2999.97	49.9936	0	999.691	53200.1
610		0.05	1000	3000	50	50	100	1000		999.899	50.0168	99.1949	5281.26	3000.01	49.8764	1000.44	53115		999.899	49.9704	0.0088	99.2448	5279.01	3000.01	49.8508	0.0049	1000.72	53102.5
611		0.05	1000	3000	50	50	100	1000		999.929	49.8903	100.472	5335.74	2999.95	50.0069	999.348	53196		999.929	49.8508	0.0074	100.514	5333.73	2999.95	50.0067	0	999.346	53195.7
612		0.05	1000	3000	50	50	100	1000		999.988	49.9926	99.703	5305.74	3000.02	50.0252	1000.39	53270.9		999.988	49.9913	0	99.7017	5305.53	3000.02	50.025	0	1000.39	53270.4
613		0.05	1000	3000	50	50	100	1000		999.974	50.063	99.7317	5314.74	2999.99	50.0492	1000.68	53311.9		999.974	50.0311	0.0059	99.7643	5313.09	2999.99	50.0489	0	1000.68	53311.5
614		0.05	1000	3000	50	50	100	1000		1000.05	50.0591	99.8037	5318.16	3000.06	49.9611	1001.42	53257.3		1000.05	50.0587	0	99.8033	5318.11	3000.06	49.9612	0	1001.42	53257.3
615		0.05	1000	3000	50	50	100	1000		999.979	50.1207	99.7308	5320.82	3000.01	50.0561	998.183	53186.3		999.979	50.12	0	99.7302	5320.72	3000.01	50.0557	0	998.179	53185.6
616		0.05	1000	3000	50	50	100	1000		1000.01	50.2139	99.2252	5303.69	2999.98	50.1096	997.313	53196.7		1000.01	50.2118	0	99.2231	5303.35	2999.98	50.1091	0	997.308	53195.9
617		0.05	1000	3000	50	50	100	1000		1000.02	49.9813	99.8941	5314.71	2999.99	50.0327	999.35	53223.6		1000.02	49.9715	0.0019	99.9045	5314.22	2999.99	50.0328	0	999.351	53223.7
618		0.05	1000	3000	50	50	100	1000		999.897	50.0191	100.113	5330.39	3000.02	50.0314	999.635	53237.4		999.897	49.9579	0.0115	100.178	5327.34	3000.02	50.0311	0	999.633	53236.9
619		0.05	1000	3000	50	50	100	1000		1000.02	50.1991	99.2049	5301.05	3000.02	50.0052	999.88	53222.4		1000.02	50.1364	0.0117	99.2712	5297.96	3000.02	50.004	0.0002	999.893	53222
620		0.05	1000	3000	50	50	100	1000		1000.01	50.2318	99.6741	5329.59	3000.02	50.0215	1000.61	53278.7		1000.01	50.2286	0	99.6709	5329.08	3000.02	50.0211	0	1000.6	53278
621		0.05	1000	3000	50	50	100	1000		999.968	49.9121	100.353	5331.71	2999.96	49.9445	1000.72	53202.4		999.968	49.9003	0.0024	100.367	5331.2	2999.96	49.926	0.0035	1000.92	53193.4
622		0.05	1000	3000	50	50	100	1000		1000.07	49.9441	100.046	5318.85	2999.97	50.0139	998.85	53176.9		1000.07	49.9438	0	100.046	5318.81	2999.97	50.0114	0.0005	998.878	53175.7
623		0.05	1000	3000	50	50	100	1000		1000.14	50.0124	99.7675	5311.27	3000.01	49.9786	999.303	53163.5		1000.14	50.0022	0.0016	99.7744	5310.56	3000.01	49.9781	0	999.298	53162.7
624		0.05	1000	3000	50	50	100	1000		1000.14	50.2281	100.03	5348.2	3000.02	49.9513	1001.86	53270.7		1000.14	50.2275	0	100.029	5348.1	3000.02	49.94	0.0022	1001.99	53265.1
625		0.05	1000	3000	50	50	100	1000		999.941	50.044	99.8998	5321.68	2999.99	50.0085	1000.12	53238.5		999.941	50.0425	0	99.8983	5321.44	2999.99	50.0082	0	1000.11	53238.1
626		0.05	1000	3000	50	50	100	1000		999.967	50.0165	100.145	5331.81	3000	50.0323	999.141	53212		999.97	49.9384	0	100.155	5324.01	3000	50.0286	0	999.147	53208.4
627		0.05	1000	3000	50	50	100	1000		1000.11	49.8071	100.693	5338.56	2999.98	49.9434	1003.8	53365.1		1000.11	49.8005	0.0014	100.702	5338.32	2999.98	49.9432	0	1003.8	53364.7
628		0.05	1000	3000	50	50	100	1000		999.86	49.8179	100.602	5334.86	3000.04	49.9785	1000.17	53209.5		999.86	49.8196	0	100.603	5335.13	3000.04	49.9615	0.0033	1000.36	53201.3
629		0.05	1000	3000	50	50	100	1000		999.866	50.0466	100.06	5330.47	2999.98	49.9206	1001.62	53224.7		999.866	50.0267	0.004	100.083	5329.58	2999.98	49.8905	0.0058	1001.94	53210
630		0.05	1000	3000	50	50	100	1000		999.921	50.0845	100.005	5331.59	2999.98	49.9961	999.641	53200.1		999.921	50.0834	0	100.004	5331.4	2999.98	49.9934	0.0005	999.672	53198.8
631		0.05	1000	3000	50	50	100	1000		999.943	50.1735	100.024	5342.08	2999.99	49.9516	1002.3	53294		999.943	50.1712	0	100.022	5341.71	2999.99	49.931	0.004	1002.52	53283.9
632		0.05	1000	3000	50	50	100	1000		999.994	50.014	100.096	5328.94	2999.99	50.0491	999.134	53229.5		999.994	50.0131	0	100.095	5328.8	2999.99	50.0489	0	999.132	53229.1
633		0.05	1000	3000	50	50	100	1000		999.973	50.0027	99.9825	5321.69	3000.01	49.895	1002.21	53229.1		999.973	50.0015	0	99.9813	5321.5	3000.01	49.8753	0.0038	1002.43	53219.4
634		0.05	1000	3000	50	50	100	1000		1000.13	49.7055	99.7963	5280.21	3000.02	50.0702	996.667	53120.5		1000.13	49.652	0.0102	99.8541	5277.58	3000.02	50.07	0	996.665	53120.1
635		0.05	1000	3000	50	50	100	1000		999.936	50.1024	99.688	5316.59	3000.01	49.9773	999.486	53171.9		999.936	50.1019	0	99.6876	5316.52	3000.01	49.9588	0.0035	999.681	53162.6
636		0.05	1000	3000	50	50	100	1000		999.981	49.8772	99.7387	5295.39	2999.99	50.0968	997.277	53181.1		999.981	49.8643	0.0023	99.7509	5294.66	2999.99	50.0967	0	997.276	53181
637		0.05	1000	3000	50	50	100	1000		999.924	49.9879	99.6989	5305.02	3000.04	50.0516	1000.86	53324.2		999.924	49.9223	0.0122	99.7674	5301.71	3000.04	50.051	0	1000.86	53323.3
638		0.05	1000	3000	50	50	100	1000		1000.07	50.0774	99.6383	5311.3	2999.99	50.0359	1000.2	53272.3		1000.07	50.0768	0.0001	99.6387	5311.25	2999.99	50.0357	0	1000.2	53271.9
639		0.05	1000	3000	50	50	100	1000		999.91	50.2533	100.034	5351.12	3000.03	49.9567	1000.62	53210.5		999.911	50.2524	0	100.033	5350.98	3000.03	49.9384	0.0035	1000.82	53201.5
640		0.05	1000	3000	50	50	100	1000		1000.04	49.6698	100.847	5331.94	3000.04	49.9533	1001.96	53277.9		1000.04	49.634	0.007	100.887	5330.26	3000.04	49.9228	0.0058	1002.29	53262.8
641		0.05	1000	3000	50	50	100	1000		1000.04	49.9283	100.369	5334.3	2999.99	50.0884	998.518	53238.4		1000.04	49.9085	0.0038	100.39	5333.32	2999.99	50.0882	0	998.516	53238.2
642		0.05	1000	3000	50	50	100	1000		999.997	49.8284	100.585	5335.07	3000.04	50.0364	1000.65	53296.7		999.997	49.8286	0	100.585	5335.12	3000.04	50.0312	0.001	1000.7	53294
643		0.05	1000	3000	50	50	100	1000		999.832	50.1803	99.5683	5318.47	2999.97	50.0141	998.993	53184.8		999.832	50.1797	0	99.5676	5318.36	2999.97	50.0031	0.0021	999.114	53179.5
644		0.05	1000	3000	50	50	100	1000		1000.06	50.0024	99.6963	5306.43	3000.02	49.919	1001.85	53235.7		1000.06	49.9782	0.0046	99.7221	5305.23	3000.02	49.919	0	1001.85	53235.6
645		0.05	1000	3000	50	50	100	1000		999.88	49.8098	99.8195	5292.52	3000.02	50.0138	998.568	53161.8		999.879	49.6864	0.0231	99.9523	5286.43	3000.02	50.0139	0	998.569	53162
646		0.05	1000	3000	50	50	100	1000		1000.12	49.8438	100.924	5354.73	2999.99	50.0236	1000.03	53250		1000.12	49.8217	0.0042	100.948	5353.62	2999.99	50.0145	0.0017	1000.13	53245.6
647		0.05	1000	3000	50	50	100	1000		1000.01	50.0048	100.41	5344.65	2999.99	49.9065	1001.37	53196.9		1000.01	49.9493	0.0106	100.471	5341.95	2999.99	49.8832	0.0045	1001.63	53185.4
648		0.05	1000	3000	50	50	100	1000		999.911	50.1186	99.9156	5330.46	3000.01	50.1366	997.445	53232.4		999.911	50.1153	0	99.9123	5329.93	3000.01	50.1357	0	997.436	53231
649		0.05	1000	3000	50	50	100	1000		1000.08	49.8996	100.107	5317.31	3000	49.9279	999.498	53119.9		1000.08	49.8573	0.0082	100.154	5315.33	3000	49.9017	0.0051	999.784	53107.2
650		0.05	1000	3000	50	50	100	1000		999.951	49.9055	99.8322	5303.36	3000.06	49.9584	1001.66	53267.3		999.951	49.8381	0.0128	99.9053	5300.07	3000.06	49.9583	0	1001.66	53267.1
651		0.05	1000	3000	50	50	100	1000		999.985	49.9515	100.299	5333.09	3000	50.0495	997.701	53153.6		999.985	49.9336	0.0036	100.32	5332.29	3000	50.0356	0.0026	997.847	53146.6
652		0.05	1000	3000	50	50	100	1000		1000	49.8485	100.246	5319.25	3000.03	50.0368	1002.58	53399.7		1000	49.8165	0.0059	100.279	5317.58	3000.03	50.0364	0	1002.57	53399.1
653		0.05	1000	3000	50	50	100	1000		999.993	50.1476	99.8316	5329.06	3000.04	49.9749	1000.61	53229		999.993	50.1469	0	99.8309	5328.95	3000.04	49.9719	0.0006	1000.64	53227.5
654		0.05	1000	3000	50	50	100	1000		1000.11	49.9656	100.354	5337.5	2999.99	49.925	1001.16	53205.1		1000.11	49.92	0.0087	100.404	5335.28	2999.99	49.906	0.0037	1001.37	53195.8
655		0.05	1000	3000	50	50	100	1000		999.975	50.2261	99.8684	5339.37	3000.01	49.9775	999.53	53174.4		999.975	50.2253	0	99.8675	5339.23	3000.01	49.9773	0	999.528	53174.1
656		0.05	1000	3000	50	50	100	1000		999.92	49.9433	100.227	5328.36	2999.98	49.9697	1000.77	53232		999.92	49.9339	0.0018	100.237	5327.88	2999.98	49.9695	0	1000.77	53231.7
657		0.05	1000	3000	50	50	100	1000		999.936	49.8866	100.423	5332.72	3000	50.0568	999.843	53275.5		999.936	49.831	0.0103	100.481	5329.83	3000	50.0563	0	999.838	53274.7
658		0.05	1000	3000	50	50	100	1000		1000.02	49.9501	100.382	5337.31	3000	49.9987	999.587	53200		1000.02	49.9264	0.0044	100.406	5336.08	3000	49.9982	0	999.582	53199.2
659		0.05	1000	3000	50	50	100	1000		999.944	49.7798	100.629	5332.23	3000.03	50.0535	997.482	53146.2		999.944	49.7337	0.0089	100.68	5329.97	3000.03	50.0532	0	997.48	53145.8
660		0.05	1000	3000	50	50	100	1000		1000.04	50.0833	99.6276	5311.35	3000.02	49.9583	1002.23	53297.7		1000.04	50.0412	0.008	99.6726	5309.28	3000.02	49.9459	0.0024	1002.37	53291.6
661		0.05	1000	3000	50	50	100	1000		1000.07	50.1593	99.8218	5329.77	3000	49.9284	999.804	53136.7		1000.07	50.1588	0	99.8214	5329.71	3000	49.9074	0.004	1000.03	53126.4
662		0.05	1000	3000	50	50	100	1000		1000.1	49.7803	100.124	5305.51	2999.98	49.9445	998.774	53099.1		1000.1	49.6706	0.0205	100.242	5300.06	2999.98	49.9381	0.0012	998.842	53096
663		0.05	1000	3000	50	50	100	1000		1000.09	50.3003	99.769	5341.93	3000	49.9404	1001.13	53220.2		1000.09	50.2999	0	99.7686	5341.87	3000	49.9073	0.0063	1001.49	53203.9
664		0.05	1000	3000	50	50	100	1000		999.93	50.0323	100.324	5343.02	3000.01	49.9739	1000.42	53217.7		999.93	50.0317	0	100.323	5342.92	3000.01	49.965	0.0017	1000.51	53213.3
665		0.05	1000	3000	50	50	100	1000		1000.05	50.1268	99.6201	5315.56	2999.98	50.0471	1000.79	53315.7		1000.05	50.1248	0	99.618	5315.24	2999.98	50.0464	0	1000.79	53314.7
666		0.05	1000	3000	50	50	100	1000		1000	50.1002	99.8531	5325.17	3000.01	49.9366	1000.9	53203.7		1000	50.0995	0	99.8523	5325.05	3000.01	49.9238	0.0025	1001.04	53197.7
667		0.05	1000	3000	50	50	100	1000		1000.02	50.196	99.9273	5339.31	3000.02	50.0003	1000.04	53225.7		1000.02	50.1936	0	99.9249	5338.93	3000.02	50	0	1000.04	53225.3
668		0.05	1000	3000	50	50	100	1000		1000.1	49.7449	100.764	5335.62	2999.97	50.0533	1000.37	53300		1000.1	49.726	0.0036	100.784	5334.67	2999.97	50.0531	0	1000.37	53299.6
669		0.05	1000	3000	50	50	100	1000		1000.04	49.7882	100.163	5308.43	2999.98	49.9089	1002.34	53250.6		1000.04	49.733	0.0105	100.223	5305.72	2999.98	49.9032	0.0011	1002.4	53247.8
670		0.05	1000	3000	50	50	100	1000		1000.09	50.0242	100.064	5328.3	2999.98	50.0397	999.618	53245.3		1000.09	50.0239	0	100.063	5328.25	2999.98	50.039	0.0001	999.622	53244.7
671		0.05	1000	3000	50	50	100	1000		999.898	49.926	99.9655	5312.63	3000	50.0547	998.039	53177.1		999.898	49.8849	0.0078	100.009	5310.57	3000	50.0546	0	998.038	53176.9
672		0.05	1000	3000	50	50	100	1000		1000.01	49.9733	100.232	5331.85	2999.98	49.9364	1003.03	53316.5		1000.01	49.9711	0.0005	100.236	5331.8	2999.98	49.9156	0.004	1003.25	53306.2
673		0.05	1000	3000	50	50	100	1000		999.927	50.0546	99.8138	5318.23	3000.03	49.9453	1001.92	53267.1		999.927	50.0542	0	99.8134	5318.17	3000.03	49.9221	0.0044	1002.17	53255.8
674		0.05	1000	3000	50	50	100	1000		999.999	50.0149	100.328	5341.38	3000.01	50.025	1000.2	53260.6		999.999	50.0133	0	100.326	5341.11	3000.01	50.0247	0	1000.2	53260.2
675		0.05	1000	3000	50	50	100	1000		999.918	50.03	99.8422	5317.13	3000.05	49.9818	999.821	53194.4		999.918	50.0304	0	99.8426	5317.19	3000.05	49.9759	0.0012	999.888	53191.7
676		0.05	1000	3000	50	50	100	1000		1000.04	50.0195	99.9803	5323.36	2999.97	50.0396	999.264	53226.3		1000.04	49.9994	0.0037	100.001	5322.32	2999.97	50.0393	0	999.261	53225.8
677		0.05	1000	3000	50	50	100	1000		999.965	50.1449	99.6279	5317.9	3000.02	49.9351	1002.96	53311.5		999.965	50.1443	0	99.6273	5317.8	3000.02	49.9349	0	1002.96	53311.1
678		0.05	1000	3000	50	50	100	1000		1000	50.0894	99.5382	5307.23	3000.02	49.9816	998.934	53147.1		1000	50.0882	0	99.537	5307.03	3000.02	49.9811	0	998.928	53146.2
679		0.05	1000	3000	50	50	100	1000		1000.07	50.1577	99.7349	5324.97	2999.97	50.007	999.995	53230.5		1000.07	50.1569	0	99.7341	5324.84	2999.97	49.9907	0.0031	1000.17	53222.5
680		0.05	1000	3000	50	50	100	1000		999.97	50.0547	100.135	5335.38	2999.99	49.9859	1001.05	53264.4		999.97	50.0534	0	100.134	5335.16	2999.99	49.9858	0	1001.05	53264.3
681		0.05	1000	3000	50	50	100	1000		1000	50.1257	100.081	5340.02	3000.01	49.9813	1001.48	53282.3		1000	50.1246	0	100.079	5339.84	3000.01	49.9812	0	1001.48	53282.3
682		0.05	1000	3000	50	50	100	1000		1000.04	50.1278	99.5627	5312.61	3000	49.9567	999.762	53164.6		1000.04	50.1268	0	99.5617	5312.45	3000	49.9562	0.0001	999.768	53164.4
683		0.05	1000	3000	50	50	100	1000		1000.02	50.0702	100.291	5345.33	2999.96	50.0598	998.408	53202.1		1000.02	50.038	0.006	100.325	5343.67	2999.96	50.0593	0.0001	998.409	53201.7
684		0.05	1000	3000	50	50	100	1000		999.913	50.086	99.5622	5308.15	3000.02	50.0419	1000.5	53294.5		999.913	50.085	0	99.5612	5307.99	3000.02	50.0352	0.0013	1000.57	53291.3
685		0.05	1000	3000	50	50	100	1000		999.955	50.1977	99.3571	5309.02	3000	49.9467	1001.29	53235		999.955	50.1947	0	99.3541	5308.54	3000	49.9464	0	1001.28	53234.6
686		0.05	1000	3000	50	50	100	1000		999.868	50.0734	100.287	5345.45	2999.99	49.9655	1001.3	53256		999.868	50.0724	0	100.286	5345.28	2999.99	49.9622	0.0007	1001.34	53254.5
687		0.05	1000	3000	50	50	100	1000		1000.03	50.0699	100.306	5346.11	2999.98	49.9764	1001.12	53258		1000.03	50.0694	0	100.306	5346.03	2999.98	49.9763	0	1001.12	53257.9
688		0.05	1000	3000	50	50	100	1000		999.911	50.0421	100.18	5336.43	2999.95	49.9324	1000.93	53200.9		999.911	50.0417	0	100.18	5336.37	2999.95	49.9172	0.0029	1001.1	53193.4
689		0.05	1000	3000	50	50	100	1000		1000.01	49.7097	100.874	5337.66	3000	49.8977	1002.25	53234.3		1000.01	49.6225	0.0167	100.97	5333.4	3000	49.8782	0.0038	1002.47	53224.7
690		0.05	1000	3000	50	50	100	1000		999.961	49.8179	100.658	5337.82	3000.05	50.0582	999.582	53263		999.961	49.7741	0.0082	100.704	5335.56	3000.05	50.0575	0	999.576	53262
691		0.05	1000	3000	50	50	100	1000		999.874	50.068	99.1197	5282.66	3000.02	50.0062	999.555	53206.2		999.874	49.9953	0.0137	99.1968	5279.09	3000.02	49.9982	0.0015	999.639	53202.2
692		0.05	1000	3000	50	50	100	1000		1000.06	50.2996	99.4826	5326.52	3000	49.993	998.035	53111.4		1000.06	50.2964	0	99.4794	5326.02	3000	49.9912	0.0004	998.056	53110.5
693		0.05	1000	3000	50	50	100	1000		999.925	50.0756	99.5006	5303.76	2999.99	49.9984	1001.55	53304.4		999.925	50.075	0	99.5	5303.66	2999.99	49.9983	0	1001.55	53304.2
694		0.05	1000	3000	50	50	100	1000		1000.09	49.955	100.318	5334.47	2999.98	49.9767	1000.22	53210		1000.09	49.9486	0.0012	100.325	5334.13	2999.98	49.9767	0	1000.22	53210
695		0.05	1000	3000	50	50	100	1000		999.885	50.0467	99.7444	5313.69	3000.01	50.0667	998.518	53215.4		999.885	50.0437	0.0004	99.7461	5313.46	3000.01	50.0664	0	998.515	53214.8
696		0.05	1000	3000	50	50	100	1000		999.919	50.0032	99.721	5307.82	3000.03	50.0589	999.751	53272.8		999.919	49.9512	0.01	99.778	5305.33	3000.03	50.0426	0.0031	999.925	53264.7
697		0.05	1000	3000	50	50	100	1000		999.994	49.8231	99.8783	5297.05	2999.96	49.9845	1001.34	53278.1		999.994	49.7252	0.0183	99.9829	5292.18	2999.96	49.9843	0	1001.34	53277.9
698		0.05	1000	3000	50	50	100	1000		1000.09	50.1649	100.391	5360.73	2999.99	50.0023	999.4	53193.9		1000.09	50.1487	0.003	100.407	5359.9	2999.99	50.0024	0	999.401	53194
699		0.05	1000	3000	50	50	100	1000		1000.01	50.0748	99.7908	5319.14	3000.02	49.9921	999.537	53190.3		1000.01	50.0726	0	99.7885	5318.79	3000.02	49.9916	0	999.532	53189.5
700		0.05	1000	3000	50	50	100	1000		999.955	49.9603	100.368	5337.67	2999.99	50.0179	999.04	53191.3		999.955	49.9246	0.0068	100.406	5335.87	2999.99	50.018	0	999.041	53191.4
701		0.05	1000	3000	50	50	100	1000		999.99	49.9332	99.9024	5310.03	3000.02	50.0252	999.57	53227.2		999.99	49.933	0	99.9021	5310	3000.02	50.0152	0.0019	999.676	53222.3
702		0.05	1000	3000	50	50	100	1000		1000.04	50.1091	99.5207	5308.38	2999.98	49.9387	1000.32	53175.1		1000.04	50.0856	0.0046	99.5476	5307.32	2999.98	49.922	0.0033	1000.5	53167.1
703		0.05	1000	3000	50	50	100	1000		1000.04	49.7553	100.399	5317.44	2999.99	49.9872	999.489	53182.5		1000.04	49.6501	0.0199	100.514	5312.25	2999.99	49.9766	0.002	999.601	53177.2
704		0.05	1000	3000	50	50	100	1000		1000.1	50.2046	99.7975	5333.29	3000	49.964	1001.48	53264		1000.1	50.204	0	99.7969	5333.2	3000	49.964	0	1001.48	53264
705		0.05	1000	3000	50	50	100	1000		1000.03	49.9861	100.309	5337.32	2999.99	50.0435	1000.41	53291.3		1000.03	49.8826	0.0191	100.418	5332.04	2999.99	50.0428	0	1000.4	53290.2
706		0.05	1000	3000	50	50	100	1000		1000.05	50.038	99.9837	5325.52	3000.02	49.9106	1002.29	53250		1000.05	50.0373	0	99.983	5325.4	3000.02	49.8997	0.0021	1002.41	53244.8
707		0.05	1000	3000	50	50	100	1000		999.92	49.9952	99.9049	5316.77	2999.98	49.9374	1000.26	53170.8		999.92	49.9954	0	99.9051	5316.8	2999.98	49.905	0.0062	1000.62	53155.1
708		0.05	1000	3000	50	50	100	1000		1000.01	49.889	100.034	5312.34	2999.97	49.9166	1000.22	53146		1000.01	49.8489	0.0076	100.077	5310.35	2999.97	49.9043	0.0024	1000.35	53140.1
709		0.05	1000	3000	50	50	100	1000		1000.03	50.1687	100.158	5348.71	2999.99	49.9988	999.267	53183.1		1000.03	50.1665	0	100.156	5348.37	2999.99	49.9986	0	999.266	53182.8
710		0.05	1000	3000	50	50	100	1000		999.91	49.9664	99.5822	5296.54	2999.99	49.9635	1001.29	53253.2		999.91	49.921	0.0087	99.6316	5294.35	2999.99	49.9635	0	1001.29	53253.2
711		0.05	1000	3000	50	50	100	1000		1000.01	50.1052	99.7904	5322.35	2999.95	50.0738	998.847	53240.4		1000.01	50.0975	0.0013	99.7963	5321.85	2999.95	50.0736	0	998.845	53240.1
712		0.05	1000	3000	50	50	100	1000		1000.07	50.0869	99.9826	5330.65	2999.99	50.1049	998.824	53272.3		1000.07	50.0858	0	99.9815	5330.48	2999.99	50.1047	0	998.822	53271.9
713		0.05	1000	3000	50	50	100	1000		999.886	49.8655	100.345	5326.35	2999.98	50.1395	996.678	53194.6		999.885	49.804	0.0114	100.409	5323.17	2999.98	50.1389	0	996.672	53193.5
714		0.05	1000	3000	50	50	100	1000		1000.12	50.0745	100.363	5349.61	3000	50.0743	999.327	53266.6		1000.12	50.0732	0	100.362	5349.4	3000	50.0737	0	999.321	53265.6
715		0.05	1000	3000	50	50	100	1000		1000	49.9249	100.087	5318.98	3000.02	50.1137	999.185	53301		1000	49.8802	0.0082	100.132	5316.59	3000.02	50.113	0	999.178	53299.8
716		0.05	1000	3000	50	50	100	1000		1000.01	50.0857	99.6512	5312.86	2999.99	49.991	1001.57	53297.3		1000.01	50.0847	0	99.6502	5312.7	2999.99	49.9907	0	1001.57	53296.9
717		0.05	1000	3000	50	50	100	1000		999.883	50.0044	99.9294	5319.04	2999.97	49.9936	999.78	53204.9		999.883	50.0036	0	99.9286	5318.91	2999.97	49.9879	0.0011	999.845	53202.2
718		0.05	1000	3000	50	50	100	1000		999.897	49.9838	99.9177	5316.23	3000.01	49.93	999.795	53138		999.897	49.9497	0.0064	99.9531	5314.49	3000.01	49.9275	0.0005	999.823	53136.8
719		0.05	1000	3000	50	50	100	1000		1000.03	50.0463	99.5949	5305.68	3000.02	49.9786	998.744	53133.7		1000.03	50.0342	0.0024	99.6089	5305.15	3000.02	49.9624	0.0031	998.917	53125.8
720		0.05	1000	3000	50	50	100	1000		999.975	50.029	100.171	5334.55	3000	50.0575	997.467	53149.6		999.975	50.0179	0.002	100.182	5333.95	3000	50.0574	0	997.466	53149.5
721		0.05	1000	3000	50	50	100	1000		999.91	50.288	99.7864	5341.56	2999.96	49.976	1000.83	53241.8		999.91	50.2865	0	99.7848	5341.31	2999.96	49.96	0.0031	1001	53234
722		0.05	1000	3000	50	50	100	1000		1000.04	49.8152	100.417	5324.77	3000.01	50.0319	997.956	53148.4		1000.04	49.8156	0	100.417	5324.83	3000.01	50.0054	0.0051	998.241	53135.5
723		0.05	1000	3000	50	50	100	1000		1000.05	50.0868	99.7803	5319.86	3000	49.9988	999.508	53195.9		1000.05	50.0859	0.0001	99.7806	5319.78	3000	49.9987	0	999.507	53195.7
724		0.05	1000	3000	50	50	100	1000		1000.07	50.1066	99.9094	5328.85	2999.95	49.9875	1000.23	53222.2		1000.07	50.1059	0	99.9087	5328.74	2999.95	49.9852	0.0005	1000.26	53221.2
725		0.05	1000	3000	50	50	100	1000		1000.02	49.9511	99.9193	5312.84	2999.93	50.0011	997.911	53113.3		1000.02	49.9028	0.0094	99.9736	5310.59	2999.93	49.9843	0.0032	998.091	53105.1
726		0.05	1000	3000	50	50	100	1000		1000.02	50.1997	99.5434	5319.19	2999.96	49.9269	1000.21	53156.7		1000.02	50.1705	0.0055	99.5747	5317.77	2999.96	49.8906	0.007	1000.61	53139.1
727		0.05	1000	3000	50	50	100	1000		999.9	49.9942	99.8441	5313.42	3000.03	49.9263	1001.83	53242.3		999.9	49.9837	0.0022	99.8573	5313.01	3000.03	49.9119	0.0028	1001.99	53235.5
728		0.05	1000	3000	50	50	100	1000		999.911	49.8031	99.9457	5298.5	2999.99	49.9885	1001.62	53297.5		999.911	49.8024	0	99.9451	5298.39	2999.99	49.9816	0.0013	1001.7	53294.2
729		0.05	1000	3000	50	50	100	1000		1000.14	49.9159	100.206	5324.35	3000	50.0713	998.37	53212.3		1000.14	49.8462	0.013	100.28	5320.82	3000	50.0707	0	998.365	53211.4
730		0.05	1000	3000	50	50	100	1000		999.952	49.8767	100.416	5331.28	3000.01	50.0451	999.665	53253.5		999.951	49.8522	0.0045	100.441	5329.99	3000.01	50.0448	0	999.662	53253
731		0.05	1000	3000	50	50	100	1000		1000.02	50.0053	100.409	5344.66	3000.01	50.0262	1000.03	53252.7		1000.02	50.0035	0	100.407	5344.37	3000.01	50.0257	0	1000.02	53251.9
732		0.05	1000	3000	50	50	100	1000		1000.02	50.1405	99.6031	5316.11	3000.03	49.8867	1001.87	53202.1		1000.02	50.1395	0	99.602	5315.94	3000.03	49.8659	0.004	1002.09	53191.8
733		0.05	1000	3000	50	50	100	1000		999.953	50.1326	99.3946	5304.14	3000.01	50.0468	998.365	53186.1		999.953	50.1319	0	99.3939	5304.03	3000.01	50.0468	0	998.365	53186.1
734		0.05	1000	3000	50	50	100	1000		999.914	49.7529	99.9084	5291.18	3000.04	50.1128	997.897	53231.3		999.914	49.752	0	99.9075	5291.03	3000.04	50.1123	0	997.892	53230.4
735		0.05	1000	3000	50	50	100	1000		1000.15	49.7645	100.306	5313.46	3000.01	49.9687	1000.78	53231.5		1000.15	49.7258	0.0075	100.349	5311.62	3000.01	49.9511	0.0034	1000.97	53222.7
736		0.05	1000	3000	50	50	100	1000		1000.13	49.8827	100.557	5339.42	3000.01	49.935	1001.17	53216.3		1000.13	49.873	0.0021	100.569	5339.05	3000.01	49.9148	0.0039	1001.39	53206.6
737		0.05	1000	3000	50	50	100	1000		1000.02	50.1806	99.4223	5310.71	3000.04	50.0551	998.49	53201.5		1000.02	50.1787	0	99.4204	5310.4	3000.04	50.0542	0	998.482	53200.2
738		0.05	1000	3000	50	50	100	1000		999.908	50.4135	99.4499	5336.83	3000.03	50.0242	1000.97	53301		999.908	50.4105	0	99.4469	5336.35	3000.03	50.0239	0	1000.97	53300.6
739		0.05	1000	3000	50	50	100	1000		1000.02	50.2293	99.695	5330.44	3000	49.9055	1000.87	53169.1		1000.02	50.2284	0	99.6941	5330.29	3000	49.9051	0.0001	1000.88	53169.1
740		0.05	1000	3000	50	50	100	1000		999.884	49.8622	100.513	5334.91	3000	50.0318	998.044	53153.1		999.884	49.8139	0.0091	100.565	5332.46	3000	50.0316	0	998.042	53152.8
741		0.05	1000	3000	50	50	100	1000		999.958	49.8419	99.8828	5299.29	2999.98	50.1025	997.672	53208.4		999.958	49.7972	0.0086	99.931	5297.09	2999.98	50.1019	0	997.666	53207.4
742		0.05	1000	3000	50	50	100	1000		999.934	49.8023	100.272	5315.71	3000.03	49.9533	997.512	53041.3		999.934	49.8031	0	100.273	5315.84	3000.03	49.9306	0.0044	997.759	53030.3
743		0.05	1000	3000	50	50	100	1000		999.982	49.8613	100.439	5330.86	3000.02	49.9591	999.261	53140.5		999.982	49.81	0.0101	100.498	5328.5	3000.02	49.9269	0.0061	999.607	53124.6
744		0.05	1000	3000	50	50	100	1000		1000.1	49.8377	99.7804	5293.41	3000.04	50.0938	998.324	53233.8		1000.1	49.7776	0.0114	99.8446	5290.43	3000.04	50.0933	0	998.319	53233
745		0.05	1000	3000	50	50	100	1000		1000.03	49.8987	100.009	5312.05	3000.03	49.9658	1001.5	53266.9		1000.03	49.8737	0.0048	100.037	5310.83	3000.03	49.9654	0	1001.5	53266.2
746		0.05	1000	3000	50	50	100	1000		1000.04	49.9081	100.522	5340.29	2999.99	49.9907	1000.58	53244.5		1000.04	49.9076	0	100.522	5340.2	2999.99	49.9903	0	1000.58	53243.9
747		0.05	1000	3000	50	50	100	1000		999.906	50.19	99.1271	5295.92	3000.03	49.9135	1000.57	53161.5		999.906	50.1599	0.0057	99.1588	5294.44	3000.03	49.8989	0.0028	1000.73	53154.5
748		0.05	1000	3000	50	50	100	1000		999.946	49.8045	100.462	5326	3000.01	49.9557	999.939	53173		999.946	49.7608	0.0086	100.511	5323.96	3000.01	49.9403	0.003	1000.11	53165.5
749		0.05	1000	3000	50	50	100	1000		1000.1	50.2287	99.6994	5330.61	2999.97	50.0712	996.78	53127.6		1000.1	50.2222	0.0009	99.7024	5330.08	2999.97	50.0706	0	996.774	53126.5
750		0.05	1000	3000	50	50	100	1000		1000.01	50.1659	99.4412	5310.16	2999.96	50.0817	999.447	53280.8		1000.01	50.1327	0.0058	99.4716	5308.26	2999.96	50.0804	0	999.435	53278.8
751		0.05	1000	3000	50	50	100	1000		1000.08	49.8929	99.8465	5302.78	3000.01	50.0982	998.793	53263.6		1000.08	49.844	0.0091	99.8972	5300.28	3000.01	50.0977	0	998.788	53262.7
752		0.05	1000	3000	50	50	100	1000		1000.03	49.7412	101.023	5348.95	3000	49.9301	1002.16	53263.8		1000.03	49.72	0.0041	101.047	5347.94	3000	49.9234	0.0013	1002.24	53260.7
753		0.05	1000	3000	50	50	100	1000		1000.14	50.2652	99.1339	5304.23	3000.02	49.8699	1004.26	53310.9		1000.14	50.2634	0	99.1321	5303.94	3000.02	49.8535	0.0032	1004.44	53302.8
754		0.05	1000	3000	50	50	100	1000		1000.01	50.0785	100.027	5332.13	3000.05	50.0201	1000.51	53272		1000.01	50.0772	0	100.026	5331.94	3000.05	50.02	0	1000.51	53271.8
755		0.05	1000	3000	50	50	100	1000		1000.04	50.0809	99.6466	5312.11	3000	49.9802	1000.17	53211.5		1000.04	50.0799	0	99.6456	5311.95	3000	49.9609	0.0037	1000.38	53202.1
756		0.05	1000	3000	50	50	100	1000		1000.02	50.0971	99.6218	5312.5	2999.96	50.0736	999.391	53269.2		1000.02	50.0959	0	99.6206	5312.31	2999.96	50.073	0	999.386	53268.4
757		0.05	1000	3000	50	50	100	1000		1000.03	49.9522	100.405	5338.77	2999.99	50.015	1000.74	53278.8		1000.03	49.8842	0.0128	100.478	5335.4	2999.99	50.0151	0	1000.74	53279
758		0.05	1000	3000	50	50	100	1000		1000.1	49.8321	100.799	5346.87	3000	50.0108	999.297	53197.4		1000.1	49.7799	0.0101	100.857	5344.33	3000	50.0101	0.0001	999.305	53197.1
759		0.05	1000	3000	50	50	100	1000		1000.07	49.9089	99.5199	5287.14	2999.99	49.9729	1002.09	53305.6		1000.07	49.8452	0.0121	99.5885	5284.02	2999.99	49.9728	0	1002.09	53305.4
760		0.05	1000	3000	50	50	100	1000		999.996	50.2695	99.3017	5313.65	3000	49.9035	1001.98	53225.9		999.996	50.2687	0	99.3008	5313.52	3000	49.9023	0.0002	1002	53225.4
761		0.05	1000	3000	50	50	100	1000		1000.04	49.79	100.544	5328.8	3000.05	49.9643	1000.43	53207.9		1000.04	49.702	0.0166	100.64	5324.45	3000.05	49.9472	0.0033	1000.61	53199.6
762		0.05	1000	3000	50	50	100	1000		999.995	49.9077	100.135	5319.68	3000	50.0503	998.39	53191.2		999.995	49.8907	0.0032	100.152	5318.79	3000	50.0501	0	998.388	53190.8
763		0.05	1000	3000	50	50	100	1000		999.935	50.0065	99.8589	5315.51	3000.04	49.9464	1001.23	53231.6		999.935	50.0067	0	99.8591	5315.54	3000.04	49.9288	0.0034	1001.42	53223
764		0.05	1000	3000	50	50	100	1000		1000.01	49.7709	100.665	5333.17	2999.98	49.8877	1001.44	53180.2		1000.01	49.6591	0.0208	100.785	5327.55	2999.98	49.8869	0.0002	1001.45	53179.9
765		0.05	1000	3000	50	50	100	1000		1000.16	49.8206	99.8862	5297.2	2999.98	49.9784	999.83	53191.3		1000.16	49.7857	0.0068	99.925	5295.55	2999.98	49.946	0.0062	1000.18	53175.3
766		0.05	1000	3000	50	50	100	1000		1000.03	50.2773	98.8669	5291.21	2999.99	50.0265	999.923	53247.4		1000.03	50.2763	0	98.866	5291.06	2999.99	50.0262	0	999.92	53247
767		0.05	1000	3000	50	50	100	1000		1000.04	50.1224	99.7482	5321.93	3000.02	50.0184	996.98	53082.1		1000.04	50.1216	0	99.7474	5321.8	3000.02	50.0185	0	996.981	53082.3
768		0.05	1000	3000	50	50	100	1000		1000.14	49.9558	99.9108	5312.89	3000.02	49.9587	999.209	53137.3		1000.14	49.9539	0.0005	99.9142	5312.87	3000.02	49.9479	0.0021	999.326	53132
769		0.05	1000	3000	50	50	100	1000		999.937	49.9987	99.7598	5309.41	2999.95	50.0056	1000.88	53276.3		999.936	49.9778	0.0038	99.7806	5308.3	2999.95	50.0052	0	1000.88	53275.5
770		0.05	1000	3000	50	50	100	1000		1000.06	49.9683	100.412	5340.87	3000.02	49.9775	999.532	53174.5		1000.06	49.9686	0	100.412	5340.91	3000.02	49.9702	0.0014	999.613	53171.1
771		0.05	1000	3000	50	50	100	1000		1000.02	49.9797	100.316	5336.98	2999.98	49.924	1000.21	53153.8		1000.02	49.9798	0	100.316	5336.99	2999.98	49.9074	0.0032	1000.39	53145.7
772		0.05	1000	3000	50	50	100	1000		1000.04	49.9144	100.011	5313.81	3000	50.0027	998.973	53171.6		1000.04	49.8816	0.0063	100.047	5312.21	3000	49.9911	0.0022	999.097	53165.9
773		0.05	1000	3000	50	50	100	1000		1000.02	50.138	99.5483	5312.91	3000.05	50.0478	1001.55	53356.8		1000.02	50.1369	0	99.5473	5312.75	3000.05	50.0476	0	1001.55	53356.4
774		0.05	1000	3000	50	50	100	1000		999.918	50.0225	99.5566	5301.12	2999.95	50.0226	999.528	53222.3		999.918	50.0217	0	99.5558	5300.99	2999.95	50.0223	0	999.525	53221.8
775		0.05	1000	3000	50	50	100	1000		1000.11	49.8123	100.727	5340.92	3000.02	49.9632	1000.96	53235.3		1000.11	49.813	0	100.728	5341.04	3000.02	49.9533	0.0019	1001.07	53230.3
776		0.05	1000	3000	50	50	100	1000		1000.05	50.2328	99.11	5299.53	3000.02	50.0677	998.859	53234.6		1000.05	50.2131	0.0034	99.1278	5298.4	3000.02	50.0671	0	998.853	53233.7
777		0.05	1000	3000	50	50	100	1000		1000.04	50.1693	99.6364	5320.94	2999.99	49.9423	999.76	53149.1		1000.04	50.1679	0	99.6349	5320.71	2999.99	49.9251	0.0033	999.942	53140.5
778		0.05	1000	3000	50	50	100	1000		1000.12	50.1573	99.5367	5314.35	3000.01	49.9784	1000.25	53213.5		1000.12	50.1414	0.0031	99.5542	5313.59	3000.01	49.9784	0	1000.25	53213.6
779		0.05	1000	3000	50	50	100	1000		1000.07	50.1051	100.199	5344.14	3000.02	49.951	1002.13	53284.3		1000.07	50.1051	0	100.199	5344.14	3000.02	49.9384	0.0024	1002.26	53278.1
780		0.05	1000	3000	50	50	100	1000		999.967	49.9759	99.8772	5313.24	2999.99	49.9311	1001.21	53214.4		999.967	49.976	0	99.8774	5313.26	2999.99	49.8834	0.009	1001.73	53190.9
781		0.05	1000	3000	50	50	100	1000		999.933	50.0454	99.8298	5318.1	2999.97	50.0558	1001.93	53385.3		999.933	50.0441	0	99.8285	5317.9	2999.97	50.0554	0	1001.92	53384.8
782		0.05	1000	3000	50	50	100	1000		999.968	50.0619	99.8967	5323.42	3000.01	49.9247	1002.11	53255.2		999.968	50.0621	0	99.8969	5323.46	3000.01	49.9136	0.0022	1002.23	53249.9
783		0.05	1000	3000	50	50	100	1000		999.979	50.4061	98.8622	5304.51	2999.99	49.9997	999.949	53220.3		999.979	50.4045	0	98.8607	5304.27	2999.99	49.9997	0	999.95	53220.4
784		0.05	1000	3000	50	50	100	1000		999.867	50.0655	99.5554	5305.61	3000	49.8547	1004.75	53321.1		999.866	50.0089	0.0108	99.6172	5302.9	3000	49.8303	0.0047	1005.02	53309.2
785		0.05	1000	3000	50	50	100	1000		999.991	49.756	100.444	5319.86	2999.97	50.0581	1001.34	53356.5		999.991	49.7404	0.0029	100.46	5319.05	2999.97	50.0577	0	1001.33	53355.9
786		0.05	1000	3000	50	50	100	1000		999.991	50.2829	99.6769	5335.15	3000.03	50.002	1000.14	53233.1		999.991	50.2798	0	99.6738	5334.66	3000.03	50.0015	0	1000.14	53232.4
787		0.05	1000	3000	50	50	100	1000		1000.11	49.9744	99.7885	5308.37	2999.99	49.9426	1002.19	53278.7		1000.11	49.9587	0.003	99.8056	5307.61	2999.99	49.941	0.0003	1002.21	53278.1
788		0.05	1000	3000	50	50	100	1000		999.895	49.904	100.502	5338.81	3000	50.024	997.203	53099.9		999.895	49.9033	0	100.502	5338.69	3000	50.024	0	997.203	53099.9
789		0.05	1000	3000	50	50	100	1000		1000.01	50.2794	99.5066	5325.67	2999.96	50.0468	997.365	53132.8		1000.01	50.2711	0.0013	99.5126	5325.11	2999.96	50.0462	0	997.358	53131.8
790		0.05	1000	3000	50	50	100	1000		999.932	50.2653	99.6895	5333.96	2999.98	49.9406	1001.2	53223.7		999.932	50.265	0	99.6891	5333.91	2999.98	49.9354	0.001	1001.26	53221.4
791		0.05	1000	3000	50	50	100	1000		999.986	50.1316	100.49	5362.5	3000.04	49.9958	999.987	53218.2		999.986	50.1297	0	100.488	5362.19	3000.04	49.9908	0.001	1000.04	53215.6
792		0.05	1000	3000	50	50	100	1000		1000.06	50.0566	100.029	5329.88	3000.02	49.9881	1001.63	53297.5		1000.06	50.0559	0	100.028	5329.78	3000.02	49.9859	0.0004	1001.66	53296.4
793		0.05	1000	3000	50	50	100	1000		1000.09	50.0023	99.9524	5320.04	2999.97	49.9445	1000.32	53181.4		1000.09	50.0022	0	99.9523	5320.03	2999.97	49.9188	0.0049	1000.6	53168.6
794		0.05	1000	3000	50	50	100	1000		1000.01	50.108	99.9347	5330.34	3000.01	49.9592	1000.39	53200.6		1000.01	50.1077	0	99.9344	5330.3	3000.01	49.9412	0.0035	1000.58	53191.8
795		0.05	1000	3000	50	50	100	1000		1000	50.3535	99.9787	5358.82	3000.02	49.9596	1002.47	53311.6		1000	50.3518	0	99.977	5358.55	3000.02	49.9596	0	1002.47	53311.7
796		0.05	1000	3000	50	50	100	1000		999.958	50.007	99.7692	5310.8	3000	49.978	1002.7	53343.7		999.958	49.9451	0.0115	99.834	5307.67	3000	49.9777	0	1002.7	53343.2
797		0.05	1000	3000	50	50	100	1000		1000.05	49.7074	100.968	5342.41	3000	49.9762	999.9	53192.7		1000.05	49.6762	0.0061	101.003	5340.91	3000	49.958	0.0034	1000.09	53183.5
798		0.05	1000	3000	50	50	100	1000		999.992	49.9099	100.444	5336.3	2999.99	49.9595	1002.24	53299.5		999.992	49.8828	0.0052	100.473	5334.99	2999.99	49.9561	0.0007	1002.28	53297.9
799		0.05	1000	3000	50	50	100	1000		1000.01	49.9336	100.185	5325.08	2999.98	49.8482	1000.91	53110		1000.01	49.8724	0.0117	100.252	5322.13	2999.98	49.8054	0.0082	1001.37	53089
800		0.05	1000	3000	50	50	100	1000		999.983	50.0466	100.053	5330.1	3000.01	49.923	1000.69	53178		999.983	50.0095	0.0069	100.092	5328.22	3000.01	49.9031	0.0038	1000.9	53168.3
801		0.05	1000	3000	50	50	100	1000		999.999	49.8676	99.9401	5305.07	3000.02	50.0375	999.81	53253.1		999.998	49.8658	0	99.9383	5304.77	3000.02	50.037	0	999.805	53252.3
802		0.05	1000	3000	50	50	100	1000		999.967	49.9355	100.039	5317.54	3000	49.9888	1001.32	53281.5		999.967	49.8723	0.012	100.108	5314.44	3000	49.9862	0.0005	1001.35	53280.4
803		0.05	1000	3000	50	50	100	1000		1000.09	50.1134	99.8612	5327	3000.02	49.9782	999.993	53199.7		1000.09	50.1118	0	99.8596	5326.74	3000.02	49.9614	0.0032	1000.17	53191.5
804		0.05	1000	3000	50	50	100	1000		1000.07	50.0131	99.6524	5305.22	3000.02	50.0296	998.614	53181		1000.07	49.9316	0.0152	99.7388	5301.17	3000.02	50.0295	0	998.613	53180.9
805		0.05	1000	3000	50	50	100	1000		999.942	50.1159	99.9252	5330.68	2999.98	50.0966	999.035	53274.8		999.942	50.1139	0	99.9232	5330.36	2999.98	50.0959	0	999.028	53273.6
806		0.05	1000	3000	50	50	100	1000		1000.04	49.9748	100.227	5331.75	3000.03	50.0281	999.613	53232.6		1000.04	49.9569	0.0031	100.244	5330.71	3000.03	50.0276	0	999.609	53231.9
807		0.05	1000	3000	50	50	100	1000		1000	49.6693	100.372	5306.82	2999.96	49.9888	999.042	53160.4		1000	49.5763	0.0176	100.474	5302.23	2999.96	49.9853	0.0007	999.08	53158.8
808		0.05	1000	3000	50	50	100	1000		999.976	49.8056	100.038	5303.63	2999.99	49.9717	1002.11	53305.3		999.976	49.8059	0	100.038	5303.69	2999.99	49.9604	0.0022	1002.23	53299.8
809		0.05	1000	3000	50	50	100	1000		999.991	50.0231	100.862	5370.72	2999.98	49.989	1001.49	53290.9		999.991	50.0223	0	100.862	5370.59	2999.98	49.9877	0.0003	1001.51	53290.5
810		0.05	1000	3000	50	50	100	1000		999.998	50.2708	100.011	5351.77	3000.02	50.0381	999.713	53248.6		999.998	50.2687	0	100.009	5351.43	3000.02	50.0265	0.0022	999.831	53242.6
811		0.05	1000	3000	50	50	100	1000		1000.1	50.0267	99.7089	5309.68	2999.99	49.9472	1000.23	53179.4		1000.1	50.0259	0	99.7081	5309.55	2999.99	49.9472	0	1000.23	53179.4
812		0.05	1000	3000	50	50	100	1000		1000.02	49.8072	99.9508	5299.2	3000	50.0274	1001.09	53310.7		1000.02	49.7339	0.0139	100.03	5295.61	3000	50.0199	0.0014	1001.17	53307.1
813		0.05	1000	3000	50	50	100	1000		999.916	49.7744	100.339	5316.28	2999.99	49.9915	999.929	53210.5		999.916	49.7662	0.0015	100.347	5315.85	2999.99	49.9914	0	999.928	53210.4
814		0.05	1000	3000	50	50	100	1000		999.795	49.9634	100.647	5352.85	3000.01	49.9602	1000.87	53227.1		999.795	49.9634	0	100.647	5352.86	3000.01	49.9602	0	1000.87	53227.1
815		0.05	1000	3000	50	50	100	1000		1000.08	49.8587	100.409	5328.99	3000.05	49.8831	1001.41	53173.6		1000.08	49.8444	0.0029	100.426	5328.38	3000.05	49.86	0.0044	1001.66	53162.4
816		0.05	1000	3000	50	50	100	1000		1000.11	49.9921	100.284	5336.63	3000.04	49.9835	1000.67	53241.6		1000.11	49.9914	0	100.284	5336.52	3000.04	49.9774	0.0012	1000.74	53238.5
817		0.05	1000	3000	50	50	100	1000		1000.01	49.9693	100.417	5341.23	2999.99	50.0506	1000.72	53315.7		1000.01	49.9673	0	100.415	5340.91	2999.99	50.0501	0	1000.72	53315
818		0.05	1000	3000	50	50	100	1000		1000.09	49.9575	100.166	5326.64	3000.02	49.9554	999.386	53143.2		1000.09	49.9533	0.0009	100.172	5326.48	3000.02	49.9514	0.0008	999.435	53141.6
819		0.05	1000	3000	50	50	100	1000		999.988	50.0253	99.7031	5309.22	2999.98	49.9888	999.802	53200.9		999.988	50.0237	0	99.7015	5308.97	2999.98	49.9826	0.0011	999.863	53197.6
820		0.05	1000	3000	50	50	100	1000		1000.09	50.3951	99.3246	5328.15	3000	49.8974	1002.55	53249.5		1000.09	50.392	0	99.3216	5327.67	3000	49.8831	0.0027	1002.7	53242.2
821		0.05	1000	3000	50	50	100	1000		999.936	49.8103	100.516	5329.53	3000	49.9912	1001.01	53267.9		999.936	49.7878	0.0044	100.541	5328.43	3000	49.9911	0	1001.01	53267.7
822		0.05	1000	3000	50	50	100	1000		999.975	50.2227	99.3149	5309.42	3000.03	49.9808	999.418	53171.9		999.975	50.2214	0	99.3135	5309.2	3000.03	49.9806	0	999.415	53171.5
823		0.05	1000	3000	50	50	100	1000		999.968	50.1986	98.9758	5288.74	3000	49.9927	1000.16	53224		999.968	50.198	0	98.9752	5288.65	3000	49.9787	0.0027	1000.31	53216.9
824		0.05	1000	3000	50	50	100	1000		1000.03	50.1754	99.6148	5320.43	3000.03	50.0698	999.596	53276.1		1000.03	50.1741	0	99.6135	5320.23	3000.03	50.0697	0	999.594	53275.9
825		0.05	1000	3000	50	50	100	1000		999.971	49.9561	99.6521	5299.16	2999.99	50.0254	999.606	53229.4		999.971	49.9408	0.0029	99.6683	5298.39	2999.99	50.0253	0	999.604	53229.2
826		0.05	1000	3000	50	50	100	1000		999.93	49.9713	99.9927	5318.89	2999.99	49.9406	1002.45	53290.6		999.93	49.9476	0.0047	100.02	5317.82	2999.99	49.9225	0.0035	1002.66	53281.9
827		0.05	1000	3000	50	50	100	1000		999.981	49.7437	100.641	5328.97	2999.99	49.9572	1000.27	53192.3		999.981	49.6039	0.0263	100.794	5322.12	2999.99	49.9305	0.0051	1000.56	53179.3
828		0.05	1000	3000	50	50	100	1000		1000	50.0224	100.731	5363.65	3000.05	49.997	1000.54	53248.7		1000.01	49.9757	0.0088	100.781	5361.31	3000.05	49.9967	0	1000.54	53248.4
829		0.05	1000	3000	50	50	100	1000		1000.09	50.0722	100.161	5338.6	2999.98	50.0267	999.556	53228.1		1000.09	50.0438	0.0055	100.192	5337.25	2999.98	50.0214	0.001	999.608	53225.3
830		0.05	1000	3000	50	50	100	1000		1000.07	49.999	100.238	5334.91	3000.03	49.9644	999.682	53168.5		1000.07	49.9994	0	100.239	5334.98	3000.03	49.9393	0.0048	999.952	53156.2
831		0.05	1000	3000	50	50	100	1000		1000.14	50.0284	100.016	5326.23	3000	50.0086	1000.04	53234.6		1000.14	50.0276	0	100.016	5326.11	3000	50.0015	0.0014	1000.12	53231.1
832		0.05	1000	3000	50	50	100	1000		999.99	49.7637	99.4568	5268.4	3000.03	49.9755	1001.69	53287.1		999.989	49.6702	0.0178	99.5579	5263.86	3000.03	49.9751	0	1001.68	53286.4
833		0.05	1000	3000	50	50	100	1000		999.968	50.0814	100.279	5345.87	2999.98	50.0816	997.4	53171.6		999.969	50.0591	0.0043	100.304	5344.82	2999.98	50.0815	0	997.398	53171.4
834		0.05	1000	3000	50	50	100	1000		999.956	50.0478	99.6717	5309.94	3000.03	50.026	1000.01	53251.7		999.956	49.9683	0.0148	99.7555	5305.96	3000.03	50.0258	0	1000.01	53251.3
835		0.05	1000	3000	50	50	100	1000		999.977	49.8762	100.507	5336.09	3000	50.0686	1000.27	53310.8		999.977	49.843	0.0065	100.544	5334.49	3000	50.0685	0	1000.27	53310.7
836		0.05	1000	3000	50	50	100	1000		1000.14	50.0298	99.5192	5299.9	3000	50.0452	997.906	53160		1000.14	49.9935	0.0069	99.5575	5298.1	3000	50.0449	0	997.903	53159.4
837		0.05	1000	3000	50	50	100	1000		1000.02	50.1967	99.868	5336.22	3000.01	50.0309	1000.55	53285.3		1000.02	50.196	0	99.8673	5336.11	3000.01	50.0242	0.0013	1000.62	53281.9
838		0.05	1000	3000	50	50	100	1000		1000.08	49.8066	101.021	5355.9	3000	50.0143	999.653	53220.1		1000.08	49.7658	0.0076	101.064	5353.77	3000	50.0137	0	999.648	53219.2
839		0.05	1000	3000	50	50	100	1000		999.946	50.1497	100.042	5340.49	2999.94	50.0413	999.7	53251.3		999.946	50.1488	0	100.041	5340.34	2999.94	50.0411	0	999.698	53251
840		0.05	1000	3000	50	50	100	1000		999.967	49.9136	100.058	5316.21	3000.05	50.0046	1000.34	53246.6		999.967	49.9128	0	100.057	5316.09	3000.05	50.0045	0	1000.34	53246.5
841		0.05	1000	3000	50	50	100	1000		1000.03	49.9523	100.097	5322.42	2999.98	50.072	998.279	53208.3		1000.03	49.9161	0.0066	100.132	5320.45	2999.98	50.0712	0	998.271	53207
842		0.05	1000	3000	50	50	100	1000		1000.11	50.4712	99.2069	5329.89	3000.02	49.9856	999.905	53203		1000.11	50.4693	0	99.205	5329.58	3000.02	49.9802	0.0011	999.968	53200.5
843		0.05	1000	3000	50	50	100	1000		1000.03	49.9581	99.3892	5285.4	3000.05	49.9524	1000.97	53224.5		1000.03	49.9091	0.0094	99.4427	5283.05	3000.05	49.9489	0.0007	1001.02	53223
844		0.05	1000	3000	50	50	100	1000		999.901	49.9797	100.027	5321.6	3000	50.0956	997.137	53172.5		999.901	49.9787	0	100.026	5321.44	3000	50.0953	0	997.134	53172
845		0.05	1000	3000	50	50	100	1000		1000.05	50.184	99.8947	5336.29	3000.01	49.9786	1002.13	53313.7		1000.05	50.1824	0	99.8931	5336.04	3000.01	49.9785	0	1002.13	53313.5
846		0.05	1000	3000	50	50	100	1000		999.99	50.1689	99.6518	5321.72	3000.06	50.0269	999.508	53225.8		999.99	50.1682	0	99.6511	5321.61	3000.06	50.0266	0	999.505	53225.4
847		0.05	1000	3000	50	50	100	1000		1000.08	50.121	99.9267	5331.3	3000.02	49.978	999.982	53199		1000.08	50.1204	0	99.9261	5331.21	3000.02	49.9777	0	999.978	53198.4
848		0.05	1000	3000	50	50	100	1000		999.972	50.0273	99.5626	5301.95	2999.98	50.0268	1000.35	53270.7		999.972	50.0262	0	99.5614	5301.76	2999.98	50.0264	0.0001	1000.36	53270.5
849		0.05	1000	3000	50	50	100	1000		1000.09	49.8983	99.9523	5308.98	2999.96	49.9808	1001.2	53266.9		1000.09	49.8806	0.0032	99.97	5308.03	2999.96	49.9806	0	1001.2	53266.7
850		0.05	1000	3000	50	50	100	1000		999.765	50.0883	99.794	5320.75	2999.97	50.0456	1000.3	53288		999.764	50.0821	0.0009	99.7982	5320.31	2999.97	50.0453	0	1000.3	53287.6
851		0.05	1000	3000	50	50	100	1000		1000.05	50.2433	99.4963	5321.29	2999.98	49.9999	1000.72	53261.8		1000.05	50.2427	0	99.4958	5321.21	2999.98	49.9997	0	1000.72	53261.5
852		0.05	1000	3000	50	50	100	1000		999.99	50.0209	99.6271	5304.7	2999.96	49.9471	1001.69	53256.8		999.99	50.0196	0	99.6259	5304.51	2999.96	49.9469	0	1001.69	53256.4
853		0.05	1000	3000	50	50	100	1000		1000.04	49.9673	99.879	5312.42	3000.03	49.9843	999.175	53162.8		1000.04	49.967	0	99.8787	5312.38	3000.03	49.9659	0.0035	999.372	53153.7
854		0.05	1000	3000	50	50	100	1000		1000.07	50.2561	99.5178	5323.81	3000.02	50.0007	1000.44	53247.6		1000.07	50.2549	0	99.5165	5323.6	3000.02	50.0006	0	1000.44	53247.5
855		0.05	1000	3000	50	50	100	1000		1000.08	50.0066	99.7994	5312.36	3000.03	50.0638	998.2	53195.4		1000.08	50.0041	0	99.7969	5311.96	3000.03	50.0635	0	998.197	53194.9
856		0.05	1000	3000	50	50	100	1000		1000.07	50.0694	99.8515	5321.81	2999.99	49.8964	1001.42	53188.2		1000.07	50.0704	0	99.8525	5321.97	2999.99	49.8694	0.0052	1001.71	53175
857		0.05	1000	3000	50	50	100	1000		1000.06	50.0109	100.007	5323.85	2999.99	49.9261	1001.89	53245.1		1000.06	50.0101	0	100.006	5323.72	2999.99	49.925	0.0002	1001.9	53244.7
858		0.05	1000	3000	50	50	100	1000		999.858	49.9219	100.46	5338.46	3000	50.0304	1000.44	53279		999.857	49.8478	0.0137	100.537	5334.65	3000	50.0298	0	1000.43	53278
859		0.05	1000	3000	50	50	100	1000		999.974	49.8298	99.963	5302.26	3000.03	50.0552	1000.61	53314.7		999.974	49.722	0.0201	100.078	5296.89	3000.03	50.055	0	1000.61	53314.3
860		0.05	1000	3000	50	50	100	1000		1000.12	50.0429	99.9959	5326.69	3000.03	50.0894	999.863	53311.2		1000.12	50.0039	0.0073	100.036	5324.67	3000.03	50.0886	0	999.856	53310
861		0.05	1000	3000	50	50	100	1000		999.893	49.8643	100.019	5308.9	3000.02	50.025	999.592	53228.2		999.893	49.8041	0.0114	100.084	5305.93	3000.02	50.0098	0.0028	999.75	53220.5
862		0.05	1000	3000	50	50	100	1000		999.996	50.0714	99.6726	5312.48	2999.99	50.0326	1000.62	53291.3		999.996	50.0708	0	99.672	5312.39	2999.99	50.0286	0.0008	1000.67	53289.3
863		0.05	1000	3000	50	50	100	1000		1000.03	49.8989	99.899	5306.21	3000.01	49.9913	1001.51	53294.3		1000.03	49.8412	0.0109	99.9603	5303.32	3000.01	49.9907	0	1001.5	53293.4
864		0.05	1000	3000	50	50	100	1000		999.969	49.7815	100.143	5306.64	3000.03	50.077	997.514	53172.8		999.969	49.7699	0.0021	100.154	5305.99	3000.03	50.0766	0	997.51	53172.1
865		0.05	1000	3000	50	50	100	1000		1000.02	50.1582	100.028	5340.68	3000.01	50.033	1000.02	53259.4		1000.02	50.1568	0	100.027	5340.45	3000.01	50.0326	0	1000.02	53258.9
866		0.05	1000	3000	50	50	100	1000		1000.07	49.885	99.7321	5295.87	2999.95	50.0471	999.083	53224.6		1000.07	49.8199	0.0123	99.8012	5292.62	2999.95	50.0467	0	999.079	53224.1
867		0.05	1000	3000	50	50	100	1000		999.924	49.9968	99.7525	5308.83	3000.01	50.0758	999.291	53266.2		999.924	49.9465	0.0094	99.8045	5306.25	3000.01	50.0753	0	999.286	53265.5
868		0.05	1000	3000	50	50	100	1000		1000.1	49.9837	100.553	5350.02	3000.05	50.025	999.003	53196.8		1000.1	49.9839	0	100.553	5350.05	3000.05	50.0116	0.0025	999.142	53190
869		0.05	1000	3000	50	50	100	1000		999.87	49.7877	100.096	5304.81	3000.01	49.9411	1002.06	53270.2		999.87	49.7425	0.0087	100.145	5302.63	3000.01	49.9332	0.0015	1002.14	53266.3
870		0.05	1000	3000	50	50	100	1000		1000.04	50.0979	100.129	5339.62	2999.98	50.0089	1000.69	53269.3		1000.04	50.0976	0	100.128	5339.57	2999.98	50.0029	0.0011	1000.75	53266.4
871		0.05	1000	3000	50	50	100	1000		999.976	49.9215	99.9183	5309.63	3000.05	50.016	999.475	53212.5		999.976	49.9173	0.0008	99.9226	5309.42	3000.05	50.016	0	999.475	53212.4
872		0.05	1000	3000	50	50	100	1000		999.971	50.1026	99.8809	5326.9	3000.02	50.0676	998.357	53207.7		999.971	50.1018	0	99.8801	5326.78	3000.02	50.0674	0	998.356	53207.5
873		0.05	1000	3000	50	50	100	1000		999.88	49.7801	100.29	5314.29	2999.98	49.9387	999.674	53140.8		999.88	49.672	0.0204	100.408	5309	2999.98	49.9065	0.0061	1000.02	53125
874		0.05	1000	3000	50	50	100	1000		999.949	50.0137	99.5101	5297.71	3000.01	50.0314	999.374	53223.5		999.949	49.9597	0.0102	99.5674	5295.04	3000.01	50.0312	0	999.372	53223.1
875		0.05	1000	3000	50	50	100	1000		999.874	49.9799	99.8651	5313.02	2999.99	49.9603	1000.93	53230.8		999.874	49.9806	0	99.8658	5313.13	2999.99	49.935	0.0049	1001.21	53218.5
876		0.05	1000	3000	50	50	100	1000		1000.07	49.6936	100.426	5312.27	2999.97	50.0627	997.576	53160.9		1000.07	49.6424	0.01	100.484	5309.83	2999.97	50.0612	0.0003	997.593	53160.2
877		0.05	1000	3000	50	50	100	1000		999.99	49.8692	100.059	5311.53	2999.98	50.0595	999.113	53239.5		999.99	49.8689	0	100.058	5311.48	2999.98	50.0591	0	999.109	53238.8
878		0.05	1000	3000	50	50	100	1000		1000.04	49.7206	100.822	5336.09	3000	50.0624	999.96	53287.6		1000.04	49.5761	0.0268	100.978	5328.83	3000	50.0623	0	999.96	53287.6
879		0.05	1000	3000	50	50	100	1000		999.929	49.6936	100.302	5305.72	3000.01	50.0422	998.73	53200.6		999.929	49.6193	0.0142	100.384	5302.08	3000.01	50.0384	0.0008	998.773	53198.9
880		0.05	1000	3000	50	50	100	1000		1000	50.1669	99.9975	5339.97	3000	49.9863	1000.99	53261.5		1000	50.1667	0	99.9973	5339.93	3000	49.9652	0.004	1001.22	53251.1
881		0.05	1000	3000	50	50	100	1000		1000.01	49.8574	100.262	5321.06	2999.99	50.0285	997.562	53123.8		1000.01	49.7648	0.0177	100.364	5316.57	2999.99	50.0286	0	997.564	53124
882		0.05	1000	3000	50	50	100	1000		999.905	50.1433	99.7278	5323.06	2999.97	50.0637	999.603	53270		999.905	50.1163	0.005	99.7551	5321.65	2999.97	50.0633	0	999.599	53269.3
883		0.05	1000	3000	50	50	100	1000		1000.1	49.9882	100.027	5322.52	3000.02	50.0071	999.224	53189.5		1000.1	49.9881	0	100.027	5322.51	3000.02	49.9905	0.0031	999.399	53181.2
884		0.05	1000	3000	50	50	100	1000		1000.05	50.3264	99.3482	5322.16	2999.97	50.0401	998.213	53170.8		1000.05	50.3243	0	99.3462	5321.84	2999.97	50.0354	0.0009	998.261	53168.4
885		0.05	1000	3000	50	50	100	1000		1000.03	50.1116	99.0792	5285.1	3000.03	50.0104	998.422	53150.4		1000.03	50.1114	0	99.0789	5285.06	3000.03	50.0029	0.0015	998.507	53146.9
886		0.05	1000	3000	50	50	100	1000		1000.08	50.0154	99.6657	5306.17	2999.98	49.9376	1002.15	53271.3		1000.08	50.0157	0	99.666	5306.22	2999.98	49.9356	0.0004	1002.18	53270.5
887		0.05	1000	3000	50	50	100	1000		1000.01	50.1168	99.7821	5323.14	2999.99	49.9267	999.813	53135.3		1000.01	50.1085	0.0017	99.7918	5322.78	2999.99	49.9022	0.0047	1000.08	53123.4
888		0.05	1000	3000	50	50	100	1000		999.925	49.8705	100.205	5319.42	2999.98	49.9522	1001.13	53232.6		999.925	49.8144	0.0107	100.266	5316.67	2999.98	49.9396	0.0024	1001.27	53226.5
889		0.05	1000	3000	50	50	100	1000		999.956	50.0643	99.4545	5300.11	3000.04	50.0471	1000.54	53302.4		999.956	50.0631	0	99.4534	5299.93	3000.04	50.0466	0	1000.54	53301.7
890		0.05	1000	3000	50	50	100	1000		1000.01	49.6458	100.755	5324.55	3000	50.0741	1000.31	53318.5		1000.01	49.5746	0.0136	100.833	5321.02	3000	50.0736	0	1000.3	53317.7
891		0.05	1000	3000	50	50	100	1000		999.867	49.8572	100.249	5320.38	3000.01	49.9713	998.797	53128.8		999.867	49.8566	0	100.249	5320.28	3000.01	49.9674	0.0007	998.838	53126.9
892		0.05	1000	3000	50	50	100	1000		1000.01	49.8565	100.078	5311.2	3000.01	49.9832	1000.53	53233.9		1000.01	49.8531	0.0008	100.083	5311.09	3000.01	49.9831	0	1000.53	53233.8
893		0.05	1000	3000	50	50	100	1000		1000.01	49.9518	100.211	5328.42	3000	50.0308	999.019	53203.9		1000.01	49.9513	0	100.21	5328.34	3000	50.0307	0	999.018	53203.8
894		0.05	1000	3000	50	50	100	1000		999.956	50.0907	99.3791	5298.89	2999.97	49.9399	1002.69	53302.3		999.956	50.0913	0	99.3797	5298.98	2999.97	49.9327	0.0014	1002.77	53298.8
895		0.05	1000	3000	50	50	100	1000		1000.04	50.1661	99.4034	5308.16	2999.99	50.0491	999.533	53250.7		1000.04	50.1654	0	99.4027	5308.05	2999.99	50.049	0	999.532	53250.6
896		0.05	1000	3000	50	50	100	1000		999.968	50.0368	99.9939	5325.93	3000.01	49.9656	1001.4	53261.4		999.968	50.0053	0.0058	100.026	5324.28	3000.01	49.9654	0	1001.4	53261.2
897		0.05	1000	3000	50	50	100	1000		1000.04	50.097	99.9758	5331.37	3000	50.0876	999.897	53311.2		1000.04	50.0525	0.0083	100.022	5329.09	3000	50.0873	0	999.893	53310.6
898		0.05	1000	3000	50	50	100	1000		1000.09	49.9621	100.252	5331.73	3000	49.906	999.482	53095.8		1000.09	49.8986	0.0121	100.322	5328.67	3000	49.8649	0.0079	999.93	53075.8
899		0.05	1000	3000	50	50	100	1000		1000.02	49.8558	99.9349	5303.54	2999.99	49.9211	1001.02	53193.6		1000.02	49.8189	0.0071	99.9751	5301.74	2999.99	49.9212	0	1001.02	53193.8
900		0.05	1000	3000	50	50	100	1000		999.931	49.8413	100.407	5327.06	3000.01	49.9911	999.934	53210.4		999.931	49.8412	0	100.407	5327.03	3000.01	49.991	0	999.933	53210.2

## Sheet: Table S3
Table S3 Spectral parameters for the experimentally obtained peaks at ~1288 cm-1 and 1390 cm-1 of CO2. Curve fitting was performed with xw and xs fixed at 0 and 0.29, respectively.
Run#	Meas. #	Laser power	Time	Room temperature	Relative humidity	Indoor pressure	ωs	Γs	xs	Is	As	ωw	Γw	xw	Iw	Aw	RA	RI
		mW	hh:mm:ss	°C	%	hPa	cm-1	cm-1	-	e-	e-*cm-1	cm-1	cm-1	-	e-	e-*cm-1	-	-
Run1	1	29.3	2024-06-29 21:32:19	21.9	48	1009.8	1391	3.341	0.29	2751.2	9783.4	1288.12	3.286	0	1649.6	5770.3	0.59	0.6
Run1	2	29.3	2024-06-29 21:32:38	21.9	48	1009.7	1391.03	3.29	0.29	2733	9569.7	1288.03	3.496	0	1561.9	5812.2	0.607	0.571
Run1	3	29.3	2024-06-29 21:32:58	21.9	47	1009.8	1391.03	3.213	0.29	2708	9262.4	1288.1	3.349	0	1593.8	5681.8	0.613	0.589
Run1	4	29.3	2024-06-29 21:33:18	21.9	47	1009.8	1390.97	3.151	0.29	2778.2	9317.6	1288.09	3.192	0	1664.2	5654.6	0.607	0.599
Run1	5	29.3	2024-06-29 21:33:37	21.9	47	1009.8	1390.98	3.432	0.29	2642.1	9652.5	1288.04	3.475	0	1559.9	5769.6	0.598	0.59
Run1	6	29.3	2024-06-29 21:33:57	21.9	47	1009.7	1391.02	3.274	0.29	2640.9	9204.5	1288.05	3.429	0	1575.6	5751.9	0.625	0.597
Run1	7	29.3	2024-06-29 21:34:17	21.9	47	1009.8	1391.02	3.168	0.29	2685.6	9056.9	1288.03	3.258	0	1574.3	5460	0.603	0.586
Run1	8	29.3	2024-06-29 21:34:36	21.9	47	1009.8	1391.01	3.314	0.29	2591.6	9142.2	1288.03	3.306	0	1591.6	5601.5	0.613	0.614
Run1	9	29.3	2024-06-29 21:34:56	21.9	47	1009.8	1391	3.161	0.29	2651.4	8920.3	1288.07	3.3	0	1559.9	5479	0.614	0.588
Run1	10	29.3	2024-06-29 21:35:16	21.9	47	1009.8	1390.99	3.293	0.29	2506.6	8787.1	1288.01	3.36	0	1493.5	5341.8	0.608	0.596
Run1	11	29.3	2024-06-29 21:35:35	21.9	47	1009.8	1390.98	3.215	0.29	2493.1	8531.5	1288.06	3.336	0	1492.9	5301.3	0.621	0.599
Run1	12	29.3	2024-06-29 21:35:55	21.9	47	1009.7	1390.97	3.237	0.29	2490.3	8580.6	1288.03	3.457	0	1402.1	5159.6	0.601	0.563
Run1	13	29.3	2024-06-29 21:36:14	21.9	47	1009.7	1391.03	3.342	0.29	2360.4	8397.6	1288.04	3.272	0	1400.7	4878.3	0.581	0.593
Run1	14	29.3	2024-06-29 21:36:34	21.9	47	1009.7	1391	3.187	0.29	2434.1	8257.8	1288.06	3.358	0	1434.8	5129.2	0.621	0.589
Run1	15	29.3	2024-06-29 21:36:53	22	47	1009.8	1390.98	3.199	0.29	2456.7	8366.5	1288.01	3.435	0	1393.9	5096.5	0.609	0.567
Run1	16	29.3	2024-06-29 21:37:13	22	47	1009.9	1390.96	3.186	0.29	2389.4	8104.4	1288.07	3.432	0	1366.2	4991	0.616	0.572
Run1	17	29.3	2024-06-29 21:37:32	21.9	47	1009.8	1390.98	3.153	0.29	2354.2	7901.4	1288.03	3.406	0	1366.4	4954.2	0.627	0.58
Run1	18	29.3	2024-06-29 21:37:52	21.9	47	1009.8	1390.98	3.184	0.29	2317.8	7856.3	1287.99	3.426	0	1302.6	4750.7	0.605	0.562
Run1	19	29.3	2024-06-29 21:38:12	21.9	46	1009.8	1390.99	3.164	0.29	2297.8	7739.7	1287.99	3.272	0	1424.1	4960.4	0.641	0.62
Run1	20	29.3	2024-06-29 21:38:32	21.9	46	1009.8	1390.96	3.152	0.29	2306.8	7738.6	1288.09	3.317	0	1364.2	4815.9	0.622	0.591
Run1	21	29.3	2024-06-29 21:38:51	21.9	46	1009.8	1390.95	3.141	0.29	2368.6	7920.2	1288.01	3.4	0	1309.8	4740.3	0.599	0.553
Run1	22	29.3	2024-06-29 21:39:11	21.9	46	1009.8	1390.98	3.198	0.29	2273.8	7741.5	1287.99	3.416	0	1385.4	5038.5	0.651	0.609
Run1	23	29.3	2024-06-29 21:39:30	21.9	46	1009.8	1391.01	3.173	0.29	2356.3	7959.4	1288.02	3.346	0	1342.1	4779.7	0.601	0.57
Run1	24	29.3	2024-06-29 21:39:50	21.9	46	1009.8	1390.95	3.171	0.29	2257.9	7622.1	1288.02	3.322	0	1361.7	4815.1	0.632	0.603
Run1	25	29.3	2024-06-29 21:40:09	21.9	46	1009.8	1390.97	3.222	0.29	2343.2	8036.4	1288.11	3.262	0	1381.9	4797.9	0.597	0.59
Run1	26	29.3	2024-06-29 21:40:29	21.9	46	1009.7	1391.02	3.224	0.29	2243.1	7698.1	1288.16	3.311	0	1296.4	4569.1	0.594	0.578
Run1	27	29.3	2024-06-29 21:40:49	21.9	46	1009.7	1390.96	3.171	0.29	2301.3	7768.8	1287.92	3.451	0	1273.5	4678.2	0.602	0.553
Run1	28	29.3	2024-06-29 21:41:08	21.9	46	1009.7	1390.98	3.203	0.29	2310.1	7875.7	1288.01	3.379	0	1357.6	4883.4	0.62	0.588
Run1	29	29.3	2024-06-29 21:41:28	21.9	45	1009.8	1390.94	3.188	0.29	2306.9	7828.2	1288	3.45	0	1301.9	4781.5	0.611	0.564
Run1	30	29.3	2024-06-29 21:41:48	21.9	45	1009.8	1390.98	3.148	0.29	2387.6	8000.6	1288.13	3.358	0	1380.4	4935	0.617	0.578
Run1	31	29.3	2024-06-29 21:42:08	21.9	45	1009.8	1390.93	3.291	0.29	2268.6	7947.3	1288.04	3.257	0	1405.2	4872.1	0.613	0.619
Run1	32	29.3	2024-06-29 21:42:27	21.8	45	1009.7	1390.94	3.263	0.29	2250.2	7816.8	1288.03	3.318	0	1309.6	4624.7	0.592	0.582
Run1	33	29.3	2024-06-29 21:42:47	21.8	45	1009.8	1390.98	3.139	0.29	2360.9	7889.2	1288	3.353	0	1350.5	4820.5	0.611	0.572
Run1	34	29.3	2024-06-29 21:43:06	21.8	45	1009.8	1391	3.09	0.29	2349	7725.3	1288.06	3.39	0	1312.6	4737	0.613	0.559
Run1	35	29.3	2024-06-29 21:43:26	21.8	45	1009.8	1390.97	3.094	0.29	2342.5	7715.9	1288.01	3.362	0	1357.2	4857.1	0.629	0.579
Run1	36	29.3	2024-06-29 21:43:46	21.8	45	1009.8	1390.97	3.268	0.29	2266.5	7884.1	1288.02	3.337	0	1349.2	4792.4	0.608	0.595
Run1	37	29.3	2024-06-29 21:44:05	21.8	45	1009.8	1390.97	3.189	0.29	2256	7658.5	1288.07	3.217	0	1385.6	4745.1	0.62	0.614
Run1	38	29.3	2024-06-29 21:44:25	21.8	45	1009.8	1390.96	3.138	0.29	2292.3	7655.9	1288.07	3.33	0	1351.9	4792	0.626	0.59
Run1	39	29.3	2024-06-29 21:44:45	21.8	45	1009.8	1390.96	3.211	0.29	2322.3	7936.6	1288.06	3.26	0	1284.7	4458.5	0.562	0.553
Run1	40	29.3	2024-06-29 21:45:04	21.8	45	1009.8	1390.98	3.166	0.29	2288.6	7713.4	1288.01	3.319	0	1343.1	4744.8	0.615	0.587
Run1	41	29.3	2024-06-29 21:45:24	21.8	45	1009.8	1390.99	3.161	0.29	2368.4	7969.5	1288	3.358	0	1355.2	4844.4	0.608	0.572
Run1	42	29.3	2024-06-29 21:45:44	21.8	45	1009.8	1390.96	3.17	0.29	2335.8	7882.2	1288.01	3.475	0	1312.9	4856.3	0.616	0.562
Run1	43	29.3	2024-06-29 21:46:04	21.8	45	1009.8	1390.96	3.237	0.29	2289.2	7888.4	1288.06	3.335	0	1372	4870.4	0.617	0.599
Run1	44	29.3	2024-06-29 21:46:23	21.8	44	1009.8	1390.98	3.215	0.29	2259.5	7732.8	1288.02	3.272	0	1389.6	4840.4	0.626	0.615
Run1	45	29.3	2024-06-29 21:46:43	21.8	44	1009.8	1390.97	3.205	0.29	2296.5	7834	1287.95	3.287	0	1404.7	4914.5	0.627	0.612
Run1	46	29.3	2024-06-29 21:47:02	21.8	44	1009.8	1390.95	3.268	0.29	2351.6	8180.8	1288.1	3.339	0	1331.8	4732.9	0.579	0.566
Run1	47	29.3	2024-06-29 21:47:22	21.8	44	1009.8	1390.98	3.21	0.29	2321.1	7931.5	1287.93	3.467	0	1381.2	5096.9	0.643	0.595
Run1	48	29.3	2024-06-29 21:47:42	21.8	44	1009.8	1390.99	3.246	0.29	2315.2	7998.6	1287.98	3.371	0	1419.6	5094.1	0.637	0.613
Run1	49	29.3	2024-06-29 21:48:01	21.8	44	1009.8	1390.98	3.108	0.29	2345.9	7762.2	1287.99	3.278	0	1381.3	4819.4	0.621	0.589
Run1	50	29.3	2024-06-29 21:48:21	21.8	44	1009.8	1390.98	3.105	0.29	2318.9	7664.6	1288.01	3.393	0	1293.4	4671.9	0.61	0.558
Run1	51	29.3	2024-06-29 21:48:41	21.8	44	1009.9	1390.96	3.243	0.29	2286	7890.3	1288	3.276	0	1382.1	4819	0.611	0.605
Run1	52	29.3	2024-06-29 21:49:00	21.8	45	1009.8	1390.96	3.189	0.29	2311.4	7845.5	1287.94	3.13	0	1399.3	4663	0.594	0.605
Run1	53	29.3	2024-06-29 21:49:20	21.8	45	1009.8	1390.99	3.236	0.29	2288.6	7884.2	1288.02	3.267	0	1432.8	4982.5	0.632	0.626
Run1	54	29.3	2024-06-29 21:49:40	21.8	45	1009.8	1390.98	3.211	0.29	2312.6	7904.5	1287.97	3.299	0	1376.1	4832.1	0.611	0.595
Run1	55	29.3	2024-06-29 21:50:00	21.8	45	1009.8	1390.99	3.171	0.29	2341.6	7903	1288.06	3.288	0	1384.2	4844.8	0.613	0.591
Run1	56	29.3	2024-06-29 21:50:19	21.8	45	1009.8	1390.98	3.321	0.29	2293.3	8106.9	1288.01	3.244	0	1440.9	4976.5	0.614	0.628
Run1	57	29.3	2024-06-29 21:50:39	21.7	46	1009.8	1390.94	3.158	0.29	2349.6	7898.9	1287.98	3.305	0	1364.1	4799.5	0.608	0.581
Run1	58	29.3	2024-06-29 21:50:59	21.7	46	1009.8	1390.92	3.264	0.29	2325.8	8080.4	1288.03	3.333	0	1369.3	4858.6	0.601	0.589
Run1	59	29.3	2024-06-29 21:51:18	21.7	46	1009.8	1390.97	3.18	0.29	2365	8005.4	1288.04	3.275	0	1433.4	4996.6	0.624	0.606
Run1	60	29.3	2024-06-29 21:51:38	21.7	46	1009.8	1390.93	3.135	0.29	2339.9	7808.5	1287.97	3.445	0	1286.8	4719.3	0.604	0.55
Run1	61	29.3	2024-06-29 21:51:58	21.8	46	1009.8	1390.94	3.236	0.29	2320.4	7992.6	1288.01	3.229	0	1420	4881.4	0.611	0.612
Run1	62	29.3	2024-06-29 21:52:18	21.8	47	1009.8	1390.99	3.217	0.29	2242.5	7678.3	1288.01	3.232	0	1398.6	4812.2	0.627	0.624
Run1	63	29.3	2024-06-29 21:52:37	21.8	47	1009.8	1390.95	3.161	0.29	2332.4	7848.1	1288	3.219	0	1453.2	4979.1	0.634	0.623
Run1	64	29.3	2024-06-29 21:52:57	21.8	47	1009.8	1390.95	3.162	0.29	2301.9	7747.2	1287.95	3.572	0	1292.1	4912.2	0.634	0.561
Run1	65	29.3	2024-06-29 21:53:16	21.8	47	1009.8	1391	3.139	0.29	2308.4	7712.1	1288.05	3.289	0	1320.9	4623.9	0.6	0.572
Run1	66	29.3	2024-06-29 21:53:36	21.8	47	1009.8	1390.93	3.169	0.29	2270.5	7657.8	1288.04	3.414	0	1365.5	4962.3	0.648	0.601
Run1	67	29.3	2024-06-29 21:53:56	21.8	47	1009.9	1390.96	3.177	0.29	2218.4	7502.6	1287.96	3.338	0	1333.3	4737.8	0.631	0.601
Run1	68	29.3	2024-06-29 21:54:16	21.8	47	1009.9	1390.96	3.147	0.29	2309.8	7736.9	1287.94	3.294	0	1280.9	4491.4	0.581	0.555
Run1	69	29.3	2024-06-29 21:54:36	21.8	47	1009.9	1390.96	3.145	0.29	2284.5	7649	1288.03	3.29	0	1320.3	4623.3	0.604	0.578
Run1	70	29.3	2024-06-29 21:54:55	21.8	48	1009.8	1390.94	3.253	0.29	2197.5	7610.2	1288.04	3.272	0	1331.6	4638.5	0.61	0.606
Run1	71	29.3	2024-06-29 21:55:15	21.8	48	1009.8	1390.96	3.243	0.29	2240.1	7731.9	1287.94	3.338	0	1313.8	4668.8	0.604	0.586
Run1	72	29.3	2024-06-29 21:55:34	21.8	48	1009.8	1390.97	3.127	0.29	2277.8	7580.6	1288.09	3.188	0	1334.5	4528.6	0.597	0.586
Run1	73	29.3	2024-06-29 21:55:53	21.8	48	1009.8	1390.95	3.11	0.29	2234.9	7399.3	1287.96	3.401	0	1294.7	4686.5	0.633	0.579
Run1	74	29.3	2024-06-29 21:56:13	21.8	48	1009.8	1390.93	3.22	0.29	2176.4	7460.1	1287.97	3.401	0	1258.8	4557.2	0.611	0.578
Run1	75	29.3	2024-06-29 21:56:33	21.8	48	1009.8	1390.98	3.168	0.29	2189.9	7384.6	1287.99	3.181	0	1336.4	4524.7	0.613	0.61
Run1	76	29.3	2024-06-29 21:56:53	21.8	48	1009.8	1391	3.023	0.29	2238.6	7204.2	1287.98	3.307	0	1310.3	4612	0.64	0.585
Run1	77	29.3	2024-06-29 21:57:12	21.9	48	1009.8	1390.98	3.189	0.29	2157.7	7325.2	1287.97	3.272	0	1284.3	4472.6	0.611	0.595
Run1	78	29.3	2024-06-29 21:57:32	21.9	48	1009.8	1390.97	3.148	0.29	2217.1	7429.6	1287.97	3.338	0	1267.3	4502.8	0.606	0.572
Run1	79	29.3	2024-06-29 21:57:51	21.9	48	1009.8	1390.93	3.208	0.29	2119.9	7238.1	1288	3.208	0	1264.1	4317.2	0.596	0.596
Run1	80	29.3	2024-06-29 21:58:11	21.9	48	1009.8	1390.91	3.048	0.29	2259.2	7329	1288	3.298	0	1275.6	4477.9	0.611	0.565
Run1	81	29.3	2024-06-29 21:58:30	21.9	48	1009.8	1390.95	3.102	0.29	2218.4	7325.1	1287.98	3.38	0	1251.8	4503.6	0.615	0.564
Run1	82	29.3	2024-06-29 21:58:51	21.9	48	1009.8	1390.97	3.144	0.29	2158.3	7223.8	1287.97	3.271	0	1299.5	4524.5	0.626	0.602
Run1	83	29.3	2024-06-29 21:59:11	21.9	48	1009.8	1390.97	3.084	0.29	2186.3	7177.5	1287.99	3.203	0	1296.3	4419.3	0.616	0.593
Run1	84	29.3	2024-06-29 21:59:30	21.9	48	1009.8	1390.94	3.266	0.29	2090.2	7266.8	1287.93	3.239	0	1295.7	4467.1	0.615	0.62
Run1	85	29.3	2024-06-29 21:59:50	21.9	47	1009.8	1390.95	3.297	0.29	2029.8	7122.8	1287.96	3.335	0	1195.1	4242.1	0.596	0.589
Run1	86	29.3	2024-06-29 22:00:09	21.9	47	1009.8	1390.89	3.151	0.29	2139.6	7175.5	1288	3.273	0	1247.9	4348	0.606	0.583
Run1	87	29.3	2024-06-29 22:00:29	21.9	47	1009.8	1390.97	3.134	0.29	2173.2	7249.6	1288	3.238	0	1208.2	4164.7	0.574	0.556
Run1	88	29.3	2024-06-29 22:00:49	21.9	47	1009.8	1390.94	3.212	0.29	2120.4	7250.8	1287.95	3.395	0	1239.9	4480.2	0.618	0.585
Run1	89	29.3	2024-06-29 22:01:09	21.9	47	1009.8	1390.96	3.223	0.29	2097.5	7195	1288.01	3.327	0	1256.4	4449	0.618	0.599
Run1	90	29.3	2024-06-29 22:01:29	21.9	47	1009.7	1390.93	3.1	0.29	2089.7	6894.8	1288	3.25	0	1209.4	4184	0.607	0.579
Run1	91	29.3	2024-06-29 22:01:48	21.9	47	1009.8	1390.96	3.162	0.29	2114.1	7115.8	1287.93	3.235	0	1204.3	4147	0.583	0.57
Run1	92	29.3	2024-06-29 22:02:08	21.9	47	1009.8	1390.92	3.21	0.29	2079.9	7108.1	1288	3.306	0	1239.1	4361.1	0.614	0.596
Run2	1	37.4	2024-06-30 15:41:13	22	47	1004.3	1388.7	3.22	0.29	2299.3	7882.1	1285.89	3.364	0	1342.8	4808.3	0.61	0.584
Run2	2	37.4	2024-06-30 15:41:33	22	47	1004.3	1388.76	3.268	0.29	2211.8	7693.8	1285.89	3.314	0	1316.2	4643.8	0.604	0.595
Run2	3	37.4	2024-06-30 15:41:52	22	46	1004.3	1388.79	3.083	0.29	2255.9	7404	1285.87	3.462	0	1296.5	4777.7	0.645	0.575
Run2	4	37.4	2024-06-30 15:42:11	22	46	1004.2	1388.76	3.095	0.29	2315.2	7627.2	1285.82	3.295	0	1275.4	4474	0.587	0.551
Run2	5	37.4	2024-06-30 15:42:31	22	46	1004.2	1388.77	3.153	0.29	2251.1	7555	1285.82	3.21	0	1367.7	4673.4	0.619	0.608
Run2	6	37.4	2024-06-30 15:42:50	22	46	1004.2	1388.78	3.232	0.29	2184.8	7517.7	1285.83	3.403	0	1301.3	4714.2	0.627	0.596
Run2	7	37.4	2024-06-30 15:43:10	22	46	1004.3	1388.81	3.013	0.29	2268.3	7274.6	1285.86	3.246	0	1332.6	4604.6	0.633	0.587
Run2	8	37.4	2024-06-30 15:43:29	22	45	1004.3	1388.73	3.136	0.29	2160.9	7213.8	1285.87	3.253	0	1325.2	4588.6	0.636	0.613
Run2	9	37.4	2024-06-30 15:43:49	22	45	1004.2	1388.82	3.15	0.29	2257.7	7570.1	1285.8	3.305	0	1362.8	4794.7	0.633	0.604
Run2	10	37.4	2024-06-30 15:44:08	22	45	1004.2	1388.74	3.207	0.29	2219.5	7575.9	1285.84	3.226	0	1265	4343.7	0.573	0.57
Run2	11	37.4	2024-06-30 15:44:28	22	45	1004.2	1388.79	3.008	0.29	2188.5	7006.6	1285.92	3.177	0	1301.4	4400.8	0.628	0.595
Run2	12	37.4	2024-06-30 15:44:47	21.9	45	1004.2	1388.75	3.181	0.29	2144.5	7260.4	1285.73	3.261	0	1254.9	4356.6	0.6	0.585
Run2	13	37.4	2024-06-30 15:45:07	21.9	45	1004.1	1388.72	3.066	0.29	2138.1	6978	1285.87	3.287	0	1272.3	4452	0.638	0.595
Run2	14	37.4	2024-06-30 15:45:27	21.9	45	1004.1	1388.78	3.085	0.29	2118.8	6959.1	1285.84	3.212	0	1227	4195.5	0.603	0.579
Run2	15	37.4	2024-06-30 15:45:46	21.9	45	1004.1	1388.73	3.062	0.29	2086.4	6800.2	1285.79	3.302	0	1222	4295.8	0.632	0.586
Run2	16	37.4	2024-06-30 15:46:06	21.9	45	1004.1	1388.71	3.107	0.29	2028.9	6709.7	1285.85	3.313	0	1203.3	4242.9	0.632	0.593
Run2	17	37.4	2024-06-30 15:46:32	22	46	1004.2	1388.75	3.126	0.29	2237.6	7445.5	1285.75	3.507	0	1241.2	4633.2	0.622	0.555
Run2	18	37.4	2024-06-30 15:46:51	22	46	1004.2	1388.78	3.128	0.29	2145.2	7142.7	1285.81	3.274	0	1320.4	4601.1	0.644	0.616
Run2	19	37.4	2024-06-30 15:47:11	22	46	1004.1	1388.81	3.11	0.29	2101.4	6957.1	1285.86	3.243	0	1303.2	4499.2	0.647	0.62
Run2	20	37.4	2024-06-30 15:47:30	22	46	1004.1	1388.78	3.053	0.29	2163.8	7032	1285.84	3.296	0	1249.2	4383.5	0.623	0.577
Run2	21	37.4	2024-06-30 15:47:50	22	47	1004.2	1388.71	3.074	0.29	2177.6	7125.8	1285.79	3.413	0	1222	4439.3	0.623	0.561
Run2	22	37.4	2024-06-30 15:48:09	22	47	1004.2	1388.74	3.209	0.29	2119.7	7241.4	1285.8	3.312	0	1225.3	4320.4	0.597	0.578
Run2	23	37.4	2024-06-30 15:48:29	22	47	1004.1	1388.71	3.129	0.29	2106	7014.7	1285.77	3.334	0	1231.1	4368.8	0.623	0.585
Run2	24	37.4	2024-06-30 15:48:49	22	47	1004.1	1388.72	2.981	0.29	2189.9	6948.8	1285.77	3.287	0	1267.6	4435.2	0.638	0.579
Run2	25	37.4	2024-06-30 15:49:08	22	48	1004.1	1388.65	3.085	0.29	2106.3	6917	1285.82	3.222	0	1272.1	4362.9	0.631	0.604
Run2	26	37.4	2024-06-30 15:49:28	22	48	1004.2	1388.74	3.16	0.29	2023.3	6806.8	1285.85	3.417	0	1226.9	4462.4	0.656	0.606
Run2	27	37.4	2024-06-30 15:49:47	22	48	1004.2	1388.8	3.103	0.29	2133.5	7047.6	1285.79	3.371	0	1246.9	4474.9	0.635	0.584
Run2	28	37.4	2024-06-30 15:50:07	22	48	1004.1	1388.75	3.046	0.29	2132.5	6913.5	1285.8	3.242	0	1220.3	4211.4	0.609	0.572
Run2	29	37.4	2024-06-30 15:50:26	22	48	1004.1	1388.77	3.176	0.29	2084.7	7048	1285.78	3.312	0	1214	4280.2	0.607	0.582
Run2	30	37.4	2024-06-30 15:50:46	22	48	1004.1	1388.7	3.208	0.29	1967.2	6718.5	1285.77	3.288	0	1205.8	4219.8	0.628	0.613
Run2	31	37.4	2024-06-30 15:51:05	22	48	1004.1	1388.71	3.184	0.29	1999	6775.8	1285.74	3.33	0	1169.5	4145.4	0.612	0.585
Run2	32	37.4	2024-06-30 15:51:25	22	49	1004.1	1388.67	3.182	0.29	2006.1	6794.7	1285.78	3.195	0	1173.8	3992.5	0.588	0.585
Run2	33	37.4	2024-06-30 15:51:44	22	49	1004.1	1388.65	3.201	0.29	2009	6844.3	1285.81	3.447	0	1163	4267.4	0.623	0.579
Run2	34	37.4	2024-06-30 15:52:04	22	49	1004.2	1388.71	3.122	0.29	2003.8	6659.3	1285.84	3.234	0	1175.8	4048.3	0.608	0.587
Run2	35	37.4	2024-06-30 15:52:27	22	49	1004.2	1388.69	3.116	0.29	2208.4	7324.9	1285.78	3.172	0	1360	4591.7	0.627	0.616
Run2	36	37.4	2024-06-30 15:52:46	22	49	1004.2	1388.72	3.088	0.29	2220.3	7297.7	1285.71	3.298	0	1337.2	4693.9	0.643	0.602
Run2	37	37.4	2024-06-30 15:53:06	22	50	1004.2	1388.68	3.09	0.29	2270.7	7468.4	1285.74	3.31	0	1334.9	4703.4	0.63	0.588
Run2	38	37.4	2024-06-30 15:53:25	22	50	1004.1	1388.69	2.973	0.29	2327.9	7366.6	1285.81	3.331	0	1322.2	4688.2	0.636	0.568
Run2	39	37.4	2024-06-30 15:53:45	22.1	50	1004.1	1388.68	3.014	0.29	2233.9	7166	1285.81	3.171	0	1340.2	4523.6	0.631	0.6
Run2	40	37.4	2024-06-30 15:54:04	22.1	50	1004.1	1388.7	2.966	0.29	2333.3	7367.9	1285.77	3.226	0	1298.8	4459.5	0.605	0.557
Run2	41	37.4	2024-06-30 15:54:24	22.1	50	1004.1	1388.68	3.02	0.29	2300.2	7395.4	1285.72	3.188	0	1326.8	4502.2	0.609	0.577
Run2	42	37.4	2024-06-30 15:54:44	22.1	50	1004	1388.71	3.019	0.29	2250.1	7230.1	1285.73	3.31	0	1314.2	4630	0.64	0.584
Run2	43	37.4	2024-06-30 15:55:03	22.1	50	1004.1	1388.66	3.261	0.29	2144.4	7443	1285.69	3.328	0	1322.6	4685.5	0.63	0.617
Run2	44	37.4	2024-06-30 15:55:23	22	50	1004.1	1388.71	3.123	0.29	2214.8	7363.7	1285.77	3.371	0	1247.3	4476.5	0.608	0.563
Run2	45	37.4	2024-06-30 15:55:42	22	50	1004.1	1388.67	3.079	0.29	2276.7	7463.2	1285.73	3.234	0	1283.1	4416.9	0.592	0.564
Run2	46	37.4	2024-06-30 15:56:02	22	51	1004.1	1388.66	3.025	0.29	2286.7	7364	1285.7	3.267	0	1343.1	4670.2	0.634	0.587
Run2	47	37.4	2024-06-30 15:56:21	22	51	1004.1	1388.62	3.054	0.29	2180.3	7086.9	1285.74	3.184	0	1297.8	4398.6	0.621	0.595
Run2	48	37.4	2024-06-30 15:56:41	22	51	1004.1	1388.7	3.101	0.29	2258.4	7454.1	1285.76	3.299	0	1271.1	4463.9	0.599	0.563
Run2	49	37.4	2024-06-30 15:57:00	22	51	1004.1	1388.68	3.114	0.29	2174.4	7208.2	1285.79	3.204	0	1311.1	4471	0.62	0.603
Run2	50	37.4	2024-06-30 15:57:20	22	51	1004.1	1388.63	3.153	0.29	2171.5	7288.9	1285.75	3.242	0	1294.3	4467.3	0.613	0.596
Run2	51	37.4	2024-06-30 15:57:40	22	51	1004.2	1388.69	3.056	0.29	2157.7	7018.6	1285.73	3.237	0	1340.9	4620.7	0.658	0.621
Run2	52	37.4	2024-06-30 15:57:59	22	51	1004.2	1388.64	3.052	0.29	2180.2	7083.2	1285.7	3.234	0	1269.5	4370.8	0.617	0.582
Run2	53	37.4	2024-06-30 15:58:18	22.1	51	1004.2	1388.66	3.147	0.29	2144.5	7183.1	1285.71	3.347	0	1261.5	4494.5	0.626	0.588
Run2	54	37.4	2024-06-30 15:58:38	22.1	51	1004.2	1388.66	3.129	0.29	2085.3	6944.4	1285.75	3.301	0	1269.6	4460.8	0.642	0.609
Run2	55	37.4	2024-06-30 15:58:57	22.1	51	1004.2	1388.67	3.138	0.29	2164.6	7230.4	1285.75	3.248	0	1257.6	4347.8	0.601	0.581
Run2	56	37.4	2024-06-30 15:59:17	22.1	51	1004.1	1388.62	3.119	0.29	2159.2	7169.5	1285.67	3.247	0	1235	4268.2	0.595	0.572
Run2	57	37.4	2024-06-30 15:59:36	22.1	51	1004.1	1388.65	3.12	0.29	2117.6	7033.5	1285.74	3.265	0	1207.6	4197.4	0.597	0.57
Run2	58	37.4	2024-06-30 15:59:56	22.2	50	1004.1	1388.67	3.142	0.29	2074.7	6938.9	1285.68	3.24	0	1244.1	4290	0.618	0.6
Run2	59	37.4	2024-06-30 16:00:15	22.2	50	1004.1	1388.63	2.985	0.29	2133.3	6778.3	1285.66	3.457	0	1189.3	4376.8	0.646	0.557
Run2	60	37.4	2024-06-30 16:00:34	22.2	50	1004.1	1388.65	3.001	0.29	2107.2	6731.7	1285.66	3.324	0	1245.3	4407	0.655	0.591
Run2	61	37.4	2024-06-30 16:00:54	22.2	50	1004.1	1388.65	3.076	0.29	2107.4	6900.9	1285.69	3.248	0	1236.4	4274.2	0.619	0.587
Run2	62	37.4	2024-06-30 16:01:45	22.2	50	1004.1	1388.71	3.169	0.29	2335.1	7877	1285.68	3.373	0	1358.5	4878.3	0.619	0.582
Run2	63	37.4	2024-06-30 16:02:04	22.2	50	1004	1388.71	3.129	0.29	2314.6	7709.2	1285.77	3.332	0	1360.2	4824.7	0.626	0.588
Run2	64	37.4	2024-06-30 16:02:23	22.2	50	1004.1	1388.69	3.184	0.29	2343.8	7943.4	1285.74	3.322	0	1363.3	4820.3	0.607	0.582
Run2	65	37.4	2024-06-30 16:02:43	22.2	50	1004.1	1388.73	3.126	0.29	2357.6	7844.1	1285.79	3.324	0	1408.3	4983.4	0.635	0.597
Run2	66	37.4	2024-06-30 16:03:03	22.2	50	1004	1388.68	3.182	0.29	2345.9	7946.8	1285.74	3.352	0	1404.3	5010.9	0.631	0.599
Run2	67	37.4	2024-06-30 16:03:22	22.2	49	1004	1388.68	3.181	0.29	2347.1	7947	1285.71	3.175	0	1444	4880.5	0.614	0.615
Run2	68	37.4	2024-06-30 16:03:41	22.2	49	1004	1388.68	3.117	0.29	2357.8	7821.8	1285.74	3.286	0	1371.1	4796.4	0.613	0.582
Run2	69	37.4	2024-06-30 16:04:00	22.2	49	1004.1	1388.67	3.011	0.29	2519.8	8075.2	1285.73	3.199	0	1424.4	4850.9	0.601	0.565
Run2	70	37.4	2024-06-30 16:04:19	22.2	49	1004	1388.67	3.188	0.29	2359.7	8008.1	1285.72	3.197	0	1473.9	5016.1	0.626	0.625
Run2	71	37.4	2024-06-30 16:04:39	22.2	49	1004	1388.67	3.264	0.29	2281	7924.4	1285.74	3.337	0	1423.9	5058.7	0.638	0.624
Run2	72	37.4	2024-06-30 16:04:58	22.1	49	1004	1388.66	3.165	0.29	2303.8	7762.4	1285.7	3.3	0	1431.4	5027.6	0.648	0.621
Run2	73	37.4	2024-06-30 16:05:18	22.1	49	1004	1388.66	3.134	0.29	2402.7	8015.5	1285.66	3.544	0	1383.3	5217.7	0.651	0.576
Run2	74	37.4	2024-06-30 16:05:38	22.1	49	1004	1388.71	3.201	0.29	2358.9	8037.2	1285.76	3.294	0	1431.9	5021.1	0.625	0.607
Run2	75	37.4	2024-06-30 16:05:57	22.1	49	1004	1388.65	3.064	0.29	2455.9	8011	1285.71	3.423	0	1372.9	5002.2	0.624	0.559
Run2	76	37.4	2024-06-30 16:06:17	22.1	49	1003.9	1388.62	3.206	0.29	2396.7	8179.1	1285.71	3.385	0	1390.4	5009.6	0.612	0.58
Run2	77	37.4	2024-06-30 16:06:36	22.1	49	1003.9	1388.69	3.109	0.29	2457.3	8132.8	1285.71	3.372	0	1400.5	5027.4	0.618	0.57
Run2	78	37.4	2024-06-30 16:06:55	22.1	49	1003.9	1388.65	3.068	0.29	2420.8	7906.1	1285.77	3.194	0	1433.1	4871.8	0.616	0.592
Run2	79	37.4	2024-06-30 16:07:15	22.1	49	1003.9	1388.7	3.089	0.29	2421.7	7962.7	1285.76	3.309	0	1436.8	5060.4	0.636	0.593
Run2	80	37.4	2024-06-30 16:07:36	22.2	49	1003.9	1388.65	3.122	0.29	2452.7	8150.1	1285.75	3.287	0	1450.7	5076.5	0.623	0.591
Run2	81	37.4	2024-06-30 16:07:56	22.1	49	1003.9	1388.65	3.084	0.29	2485.9	8159.6	1285.74	3.412	0	1414.5	5137.2	0.63	0.569
Run2	82	37.4	2024-06-30 16:08:15	22.1	48	1003.9	1388.7	3.125	0.29	2428.9	8078.9	1285.72	3.273	0	1482.3	5163.8	0.639	0.61
Run2	83	37.4	2024-06-30 16:08:35	22.1	48	1003.8	1388.66	3.24	0.29	2344	8083.8	1285.69	3.23	0	1389.4	4776.9	0.591	0.593
Run2	84	37.4	2024-06-30 16:08:54	22.1	48	1003.8	1388.67	3.135	0.29	2420.4	8077.6	1285.75	3.368	0	1430.9	5130.2	0.635	0.591
Run2	85	37.4	2024-06-30 16:09:14	22.1	48	1003.8	1388.63	3.09	0.29	2505.9	8241.8	1285.85	3.336	0	1416.1	5028	0.61	0.565
Run2	86	37.4	2024-06-30 16:09:33	22.1	48	1003.8	1388.64	3.129	0.29	2477.7	8251.4	1285.67	3.334	0	1430.6	5076.6	0.615	0.577
Run2	87	37.4	2024-06-30 16:09:53	22.1	48	1003.9	1388.65	3.132	0.29	2489.6	8300.7	1285.79	3.182	0	1523.4	5159.3	0.622	0.612
Run2	88	37.4	2024-06-30 16:10:13	22.1	48	1003.9	1388.66	3.119	0.29	2459.6	8166.7	1285.67	3.339	0	1515.3	5385.5	0.659	0.616
Run2	89	37.4	2024-06-30 16:10:34	22.1	48	1003.9	1388.67	3.164	0.29	2434.8	8200.4	1285.77	3.143	0	1482.2	4959	0.605	0.609
Run2	90	37.4	2024-06-30 16:10:53	22.1	48	1003.9	1388.71	3.05	0.29	2472.8	8027.7	1285.76	3.101	0	1481.9	4891.9	0.609	0.599
Run2	91	37.4	2024-06-30 16:11:13	22.1	48	1003.9	1388.63	3.182	0.29	2414	8176.9	1285.71	3.321	0	1466.1	5183.5	0.634	0.607
Run2	92	37.4	2024-06-30 16:11:32	22.1	47	1003.9	1388.63	3.117	0.29	2480.8	8231.3	1285.75	3.259	0	1471.6	5104.9	0.62	0.593
Run2	93	37.4	2024-06-30 16:11:52	22.1	47	1003.9	1388.63	3.02	0.29	2570.2	8262.3	1285.7	3.195	0	1479.6	5032.6	0.609	0.576
Run2	94	37.4	2024-06-30 16:12:11	22.1	47	1003.9	1388.64	3.12	0.29	2460.9	8172.3	1285.77	3.228	0	1518.5	5217.4	0.638	0.617
Run2	95	37.4	2024-06-30 16:12:30	22.1	47	1003.9	1388.66	3.07	0.29	2502.3	8176	1285.73	3.383	0	1485.7	5350.6	0.654	0.594
Run2	96	37.4	2024-06-30 16:12:49	22.1	47	1003.9	1388.69	3.103	0.29	2527.6	8349.8	1285.71	3.496	0	1389.8	5172.6	0.619	0.55
Run2	97	37.4	2024-06-30 16:13:09	22.1	47	1003.9	1388.66	3.045	0.29	2532.6	8207.7	1285.79	3.4	0	1452.8	5258.1	0.641	0.574
Run2	98	37.4	2024-06-30 16:13:28	22.1	47	1003.9	1388.68	3.201	0.29	2464.2	8395.3	1285.71	3.335	0	1451.3	5151.9	0.614	0.589
Run2	99	37.4	2024-06-30 16:13:48	22.1	47	1003.8	1388.66	3.114	0.29	2464.6	8170.8	1285.71	3.293	0	1472.2	5160.1	0.632	0.597
Run2	100	37.4	2024-06-30 16:14:07	22.1	47	1003.8	1388.67	3.121	0.29	2499.4	8303.7	1285.69	3.296	0	1482.7	5201.7	0.626	0.593
Run2	101	37.4	2024-06-30 16:14:26	22.1	46	1003.9	1388.64	3.095	0.29	2543.6	8379.5	1285.69	3.272	0	1501.4	5228.8	0.624	0.59
Run2	102	37.4	2024-06-30 16:14:46	22.1	46	1003.9	1388.65	3.186	0.29	2461.1	8346	1285.62	3.304	0	1472.3	5178.2	0.62	0.598
Run2	103	37.4	2024-06-30 16:15:05	22.1	46	1003.9	1388.65	3.153	0.29	2463	8266.3	1285.73	3.236	0	1475.4	5082	0.615	0.599
Run2	104	37.4	2024-06-30 16:15:25	22.1	46	1003.9	1388.63	3.126	0.29	2485.3	8269.3	1285.74	3.305	0	1478.1	5199.5	0.629	0.595
Run2	105	37.4	2024-06-30 16:15:44	22.1	46	1003.9	1388.65	3.143	0.29	2581.1	8636	1285.73	3.188	0	1594.7	5411.5	0.627	0.618
Run2	106	37.4	2024-06-30 16:16:04	22.1	45	1003.9	1388.68	3.053	0.29	2668.3	8672	1285.78	3.406	0	1466.3	5315.5	0.613	0.55
Run2	107	37.4	2024-06-30 16:16:23	22	45	1003.9	1388.66	3.038	0.29	2611.2	8445.2	1285.72	3.398	0	1498.1	5419.5	0.642	0.574
Run2	108	37.4	2024-06-30 16:16:43	22	45	1003.9	1388.59	3.061	0.29	2616.4	8524.2	1285.69	3.158	0	1594	5358.3	0.629	0.609
Run2	109	37.4	2024-06-30 16:17:02	22	45	1003.8	1388.62	3.159	0.29	2551.4	8580.1	1285.73	3.257	0	1562.6	5417.9	0.631	0.612
Run2	110	37.4	2024-06-30 16:17:22	22	45	1003.8	1388.65	3.14	0.29	2566.6	8577.4	1285.69	3.402	0	1537.5	5567.7	0.649	0.599
Run2	111	37.4	2024-06-30 16:17:41	22	45	1003.9	1388.64	3.143	0.29	2566.2	8585.9	1285.67	3.299	0	1502.1	5274.6	0.614	0.585
Run2	112	37.4	2024-06-30 16:18:00	22	45	1003.9	1388.67	3.152	0.29	2534.6	8505.3	1285.69	3.351	0	1488	5307.9	0.624	0.587
Run2	113	37.4	2024-06-30 16:18:20	22	45	1003.9	1388.6	3.051	0.29	2549.6	8279.8	1285.7	3.304	0	1519.7	5344.4	0.645	0.596
Run2	114	37.4	2024-06-30 16:18:39	22	46	1003.9	1388.62	3.04	0.29	2620.7	8481.6	1285.67	3.224	0	1593.5	5469.5	0.645	0.608
Run2	115	37.4	2024-06-30 16:18:59	22	46	1003.8	1388.62	3.188	0.29	2540	8618.7	1285.71	3.11	0	1593	5273.1	0.612	0.627
Run2	116	37.4	2024-06-30 16:19:18	22	46	1003.9	1388.62	3.103	0.29	2591.8	8562.1	1285.67	3.231	0	1536.5	5285	0.617	0.593
Run2	117	37.4	2024-06-30 16:19:38	22	46	1003.9	1388.65	3.135	0.29	2532.8	8451.9	1285.7	3.295	0	1549.8	5436.3	0.643	0.612
Run2	118	37.4	2024-06-30 16:19:57	22	47	1003.9	1388.63	3.085	0.29	2595.3	8523.5	1285.67	3.352	0	1509.9	5386.8	0.632	0.582
Run2	119	37.4	2024-06-30 16:20:17	22	47	1003.8	1388.63	3.038	0.29	2574	8322.7	1285.72	3.255	0	1551.9	5377	0.646	0.603
Run2	120	37.4	2024-06-30 16:20:37	22	48	1003.9	1388.58	3.206	0.29	2514.5	8580	1285.68	3.389	0	1521.1	5486.9	0.639	0.605
Run2	121	37.4	2024-06-30 16:20:58	22	48	1003.9	1388.63	3.029	0.29	2598.4	8377.7	1285.66	3.376	0	1473.5	5295.2	0.632	0.567
Run2	122	37.4	2024-06-30 16:21:17	22.1	48	1003.9	1388.64	3.153	0.29	2559.8	8592.3	1285.72	3.24	0	1547.4	5337.7	0.621	0.605
Run2	123	37.4	2024-06-30 16:21:37	22.1	48	1003.9	1388.61	3.064	0.29	2615.1	8529.6	1285.66	3.246	0	1525.7	5271.1	0.618	0.583
Run2	124	37.4	2024-06-30 16:21:56	22.1	48	1003.9	1388.62	3.2	0.29	2569	8750.6	1285.72	3.272	0	1526.9	5318.6	0.608	0.594
Run2	125	37.4	2024-06-30 16:22:15	22.1	48	1003.9	1388.64	3.046	0.29	2696	8742.3	1285.71	3.269	0	1548.4	5387.4	0.616	0.574
Run2	126	37.4	2024-06-30 16:22:35	22.1	48	1003.9	1388.56	3.025	0.29	2622.8	8445.6	1285.7	3.212	0	1590	5436.4	0.644	0.606
Run2	127	37.4	2024-06-30 16:22:55	22.1	49	1003.9	1388.62	3.039	0.29	2632.8	8516.3	1285.57	3.27	0	1493.8	5200.5	0.611	0.567
Run2	128	37.4	2024-06-30 16:23:14	22.1	49	1003.8	1388.64	3.085	0.29	2585.9	8492.6	1285.7	3.174	0	1598.8	5401.9	0.636	0.618
Run2	129	37.4	2024-06-30 16:23:34	22.1	49	1003.8	1388.63	3.159	0.29	2587.5	8701.8	1285.65	3.291	0	1513.1	5301.1	0.609	0.585
Run2	130	37.4	2024-06-30 16:23:53	22.1	49	1003.8	1388.64	3.096	0.29	2588	8528.3	1285.62	3.227	0	1533.5	5267.7	0.618	0.593
Run2	131	37.4	2024-06-30 16:24:13	22.1	49	1003.8	1388.62	3.043	0.29	2668	8643.1	1285.72	3.38	0	1473.1	5300.2	0.613	0.552
Run2	132	37.4	2024-06-30 16:24:32	22.1	49	1003.8	1388.61	3.12	0.29	2590.6	8603.4	1285.7	3.17	0	1558	5257	0.611	0.601
Run2	133	37.4	2024-06-30 16:24:52	22.1	49	1003.8	1388.59	3.056	0.29	2565.7	8345	1285.61	3.249	0	1481.1	5122.1	0.614	0.577
Run2	134	37.4	2024-06-30 16:25:11	22.1	49	1003.7	1388.59	3.158	0.29	2585.9	8693.2	1285.73	3.341	0	1495.1	5317.5	0.612	0.578
Run2	135	37.4	2024-06-30 16:25:31	22.1	50	1003.7	1388.62	3.094	0.29	2615.2	8614.1	1285.62	3.269	0	1549	5389.5	0.626	0.592
Run2	136	37.4	2024-06-30 16:25:50	22.1	50	1003.8	1388.57	3.202	0.29	2586.6	8817	1285.66	3.228	0	1587	5452.4	0.618	0.614
Run2	137	37.4	2024-06-30 16:26:10	22.1	50	1003.8	1388.63	3.166	0.29	2538.4	8555.6	1285.72	3.31	0	1493.8	5262.6	0.615	0.588
Run2	138	37.4	2024-06-30 16:26:29	22.1	50	1003.7	1388.59	3.221	0.29	2441	8369.8	1285.63	3.329	0	1541.8	5462.9	0.653	0.632
Run2	139	37.4	2024-06-30 16:26:49	22.1	50	1003.7	1388.59	3.16	0.29	2545.3	8563	1285.67	3.351	0	1521.9	5428.1	0.634	0.598
Run2	140	37.4	2024-06-30 16:27:08	22.1	50	1003.8	1388.58	3.118	0.29	2593	8606.9	1285.67	3.314	0	1480.8	5223.2	0.607	0.571
Run2	141	37.4	2024-06-30 16:27:28	22.2	50	1003.8	1388.64	3.11	0.29	2587.1	8564.6	1285.65	3.28	0	1553	5422.4	0.633	0.6
Run2	142	37.4	2024-06-30 16:27:47	22.2	50	1003.8	1388.59	3.156	0.29	2528.9	8496.8	1285.64	3.307	0	1551.9	5463.7	0.643	0.614
Run2	143	37.4	2024-06-30 16:28:08	22.2	50	1003.7	1388.59	3.2	0.29	2530.4	8618.2	1285.58	3.318	0	1561.4	5514.3	0.64	0.617
Run2	144	37.4	2024-06-30 16:28:28	22.2	50	1003.7	1388.56	3.084	0.29	2582.5	8477.7	1285.62	3.232	0	1536.3	5285.4	0.623	0.595
Run2	145	37.4	2024-06-30 16:28:47	22.2	50	1003.8	1388.59	3.098	0.29	2594.9	8557	1285.57	3.322	0	1517.9	5367.3	0.627	0.585
Run2	146	37.4	2024-06-30 16:29:07	22.2	50	1003.9	1388.6	3.183	0.29	2460.6	8337.9	1285.71	3.113	0	1592.2	5276.8	0.633	0.647
Run2	147	37.4	2024-06-30 16:29:26	22.2	51	1003.9	1388.64	3.146	0.29	2536.7	8495.1	1285.65	3.162	0	1596.2	5372.5	0.632	0.629
Run2	148	37.4	2024-06-30 16:29:46	22.2	50	1003.8	1388.55	3.117	0.29	2596.2	8614.2	1285.61	3.254	0	1514.2	5243.9	0.609	0.583
Run2	149	37.4	2024-06-30 16:30:05	22.2	50	1003.8	1388.58	3.099	0.29	2591.4	8549.1	1285.67	3.345	0	1518.4	5407.1	0.632	0.586
Run2	150	37.4	2024-06-30 16:30:25	22.2	50	1003.8	1388.6	2.972	0.29	2638.1	8345.3	1285.62	3.367	0	1486.7	5327.9	0.638	0.564
Run2	151	37.4	2024-06-30 16:30:45	22.2	50	1003.8	1388.57	3.115	0.29	2501.7	8294.3	1285.65	3.248	0	1512.8	5229.7	0.631	0.605
Run2	152	37.4	2024-06-30 16:31:05	22.2	51	1003.7	1388.61	3.1	0.29	2627.6	8672	1285.57	3.407	0	1472.8	5340.9	0.616	0.561
Run2	153	37.4	2024-06-30 16:31:24	22.2	51	1003.7	1388.58	3.049	0.29	2579.4	8371.2	1285.62	3.259	0	1562.1	5418.8	0.647	0.606
Run2	154	37.4	2024-06-30 16:31:44	22.2	51	1003.8	1388.58	3.122	0.29	2522.3	8381.1	1285.69	3.249	0	1507.6	5214	0.622	0.598
Run2	155	37.4	2024-06-30 16:32:29	22.2	50	1003.9	1388.59	3.145	0.29	2532.7	8479.7	1285.68	3.278	0	1522.4	5312.1	0.626	0.601
Run2	156	37.4	2024-06-30 16:32:49	22.2	50	1003.9	1388.56	3.122	0.29	2572.5	8549.3	1285.6	3.311	0	1530.8	5395.2	0.631	0.595
Run2	157	37.4	2024-06-30 16:33:08	22.2	50	1003.8	1388.54	3.154	0.29	2539.5	8527.3	1285.61	3.288	0	1485.4	5198.4	0.61	0.585
Run2	158	37.4	2024-06-30 16:33:27	22.2	50	1003.7	1388.61	3.181	0.29	2492.9	8440.8	1285.66	3.18	0	1531.2	5182.6	0.614	0.614
Run2	159	37.4	2024-06-30 16:33:47	22.2	50	1003.6	1388.58	3.121	0.29	2593.9	8617.4	1285.65	3.268	0	1538.5	5352.5	0.621	0.593
Run2	160	37.4	2024-06-30 16:34:06	22.2	50	1003.7	1388.57	3.12	0.29	2542.6	8443.3	1285.6	3.402	0	1477.7	5351.4	0.634	0.581
Run2	161	37.4	2024-06-30 16:34:26	22.2	50	1003.8	1388.54	3.124	0.29	2540.4	8448.1	1285.63	3.14	0	1569.6	5246.9	0.621	0.618
Run2	162	37.4	2024-06-30 16:34:46	22.2	50	1003.8	1388.59	3.118	0.29	2521.6	8370.1	1285.63	3.265	0	1491.8	5184.9	0.619	0.592
Run2	163	37.4	2024-06-30 16:35:05	22.2	50	1003.8	1388.54	3.105	0.29	2585.3	8543.9	1285.59	3.27	0	1514.6	5271.6	0.617	0.586
Run2	164	37.4	2024-06-30 16:35:24	22.2	50	1003.8	1388.58	3.038	0.29	2603.5	8418.1	1285.59	3.305	0	1471.7	5176.7	0.615	0.565
Run2	165	37.4	2024-06-30 16:35:44	22.2	50	1003.9	1388.59	3.12	0.29	2415.8	8022.7	1285.59	3.341	0	1518.9	5402.6	0.673	0.629
Run2	166	37.4	2024-06-30 16:36:04	22.2	50	1003.9	1388.55	3.096	0.29	2568.6	8463.8	1285.67	3.315	0	1497.1	5282.2	0.624	0.583
Run2	167	37.4	2024-06-30 16:36:23	22.2	50	1003.9	1388.58	2.986	0.29	2591	8236.4	1285.58	3.412	0	1461	5305.8	0.644	0.564
Run2	168	37.4	2024-06-30 16:36:42	22.2	50	1003.9	1388.55	3.071	0.29	2548	8329.2	1285.72	3.164	0	1563.6	5265.5	0.632	0.614
Run2	169	37.4	2024-06-30 16:37:02	22.2	49	1003.8	1388.55	3.202	0.29	2451.3	8354.7	1285.65	3.272	0	1508.2	5252.5	0.629	0.615
Run2	170	37.4	2024-06-30 16:37:21	22.2	49	1003.8	1388.58	3.111	0.29	2573.9	8522.8	1285.61	3.252	0	1474.5	5104	0.599	0.573
Run2	171	37.4	2024-06-30 16:37:41	22.2	49	1003.9	1388.58	3.13	0.29	2503.4	8340.2	1285.6	3.306	0	1488.7	5238.3	0.628	0.595
Run2	172	37.4	2024-06-30 16:38:00	22.2	49	1003.9	1388.53	3.205	0.29	2484.1	8474.1	1285.61	3.163	0	1551.3	5223.2	0.616	0.624
Run2	173	37.4	2024-06-30 16:38:20	22.2	49	1003.9	1388.57	3.135	0.29	2491.4	8315.1	1285.62	3.281	0	1520.1	5309.2	0.639	0.61
Run2	174	37.4	2024-06-30 16:38:39	22.2	49	1003.9	1388.6	3.13	0.29	2525.8	8414.1	1285.55	3.262	0	1509.1	5240.7	0.623	0.597
Run2	175	37.4	2024-06-30 16:38:59	22.2	49	1003.9	1388.56	3.107	0.29	2524.6	8350.7	1285.6	3.471	0	1431.4	5288.5	0.633	0.567
Run2	176	37.4	2024-06-30 16:39:35	22.2	48	1003.9	1388.57	3.152	0.29	2463.6	8264.8	1285.63	3.28	0	1498.2	5231.6	0.633	0.608
Run2	177	37.4	2024-06-30 16:39:54	22.2	48	1003.9	1388.55	3.07	0.29	2531	8270.3	1285.59	3.319	0	1486.8	5253.5	0.635	0.587
Run2	178	37.4	2024-06-30 16:40:14	22.2	48	1003.9	1388.56	3.127	0.29	2478.9	8251.5	1285.64	3.251	0	1531	5298.1	0.642	0.618
Run2	179	37.4	2024-06-30 16:40:33	22.2	48	1003.8	1388.58	3.104	0.29	2521.1	8330.8	1285.59	3.397	0	1445.1	5225.2	0.627	0.573
Run2	180	37.4	2024-06-30 16:40:53	22.2	48	1003.8	1388.51	3.113	0.29	2553.5	8460.8	1285.57	3.391	0	1449.6	5233	0.618	0.568
Run2	181	37.4	2024-06-30 16:41:13	22.2	48	1003.8	1388.55	3.019	0.29	2591.6	8327.9	1285.67	3.296	0	1495.6	5246.7	0.63	0.577
Run2	182	37.4	2024-06-30 16:41:32	22.2	48	1003.9	1388.54	3.147	0.29	2561.6	8581.2	1285.64	3.202	0	1594.9	5436.6	0.634	0.623
Run2	183	37.4	2024-06-30 16:41:52	22.2	47	1003.9	1388.56	3.207	0.29	2465.7	8417.1	1285.64	3.322	0	1583.3	5599	0.665	0.642
Run2	184	37.4	2024-06-30 16:42:12	22.1	47	1003.8	1388.57	3.188	0.29	2588	8781.9	1285.63	3.259	0	1540.5	5343.2	0.608	0.595
Run2	185	37.4	2024-06-30 16:42:31	22.1	47	1003.8	1388.59	3.059	0.29	2592.2	8440.6	1285.59	3.306	0	1545.6	5439	0.644	0.596
Run2	186	37.4	2024-06-30 16:42:51	22.1	47	1003.8	1388.55	3.12	0.29	2602.2	8642	1285.54	3.308	0	1473.9	5190.5	0.601	0.566
Run2	187	37.4	2024-06-30 16:43:10	22.1	47	1003.8	1388.56	3.098	0.29	2552.9	8418.5	1285.63	3.382	0	1535.6	5529.1	0.657	0.602
Run2	188	37.4	2024-06-30 16:43:30	22.1	47	1003.9	1388.54	3.179	0.29	2529.2	8557.8	1285.56	3.24	0	1536.5	5299.7	0.619	0.608
Run2	189	37.4	2024-06-30 16:43:49	22.1	47	1003.9	1388.52	3.089	0.29	2641.5	8687.1	1285.62	3.261	0	1546.4	5368.1	0.618	0.585
Run2	190	37.4	2024-06-30 16:44:10	22.1	47	1003.9	1388.54	3.145	0.29	2550	8535.3	1285.63	3.171	0	1575.7	5318.2	0.623	0.618
Run2	191	37.4	2024-06-30 16:44:29	22.1	47	1003.9	1388.51	3.094	0.29	2594.8	8545.6	1285.63	3.205	0	1572.1	5363	0.628	0.606
Run2	192	37.4	2024-06-30 16:44:49	22.1	47	1003.9	1388.54	3.169	0.29	2578.1	8697.7	1285.63	3.354	0	1565.6	5589.4	0.643	0.607
Run2	193	37.4	2024-06-30 16:45:08	22.1	47	1004	1388.56	3.094	0.29	2589.4	8527.7	1285.57	3.279	0	1531.3	5344.8	0.627	0.591
Run2	194	37.4	2024-06-30 16:45:27	22.1	48	1004	1388.53	3.158	0.29	2590.7	8710.1	1285.63	3.459	0	1475.8	5433.6	0.624	0.57
Run2	195	37.4	2024-06-30 16:45:46	22.1	47	1003.9	1388.55	3.078	0.29	2630.6	8620	1285.65	3.233	0	1548.5	5328.9	0.618	0.589
Run2	196	37.4	2024-06-30 16:46:06	22.1	48	1003.9	1388.56	3.032	0.29	2666.4	8607	1285.64	3.459	0	1474.3	5428.5	0.631	0.553
Run2	197	37.4	2024-06-30 16:46:26	22.2	48	1003.9	1388.51	3.15	0.29	2553.4	8561.2	1285.57	3.28	0	1501.1	5240.7	0.612	0.588
Run2	198	37.4	2024-06-30 16:46:45	22.2	48	1003.9	1388.54	3.126	0.29	2587.8	8610	1285.59	3.126	0	1547.9	5150.1	0.598	0.598
Run2	199	37.4	2024-06-30 16:47:05	22.2	49	1003.9	1388.52	3.081	0.29	2581.5	8464.9	1285.59	3.308	0	1441.8	5077.8	0.6	0.559
Run2	200	37.4	2024-06-30 16:47:24	22.2	49	1003.9	1388.53	3.138	0.29	2549.6	8516.7	1285.62	3.38	0	1479	5321.3	0.625	0.58
Run3	1	37.4	2024-06-30 19:44:22	22	43	1003.8	1391.54	3.086	0.29	2559.7	8408.3	1288.56	3.25	0	1514.7	5240.8	0.623	0.592
Run3	2	37.4	2024-06-30 19:44:42	22	43	1003.9	1391.5	3.043	0.29	2562.4	8299.1	1288.49	3.253	0	1541.1	5335.4	0.643	0.601
Run3	3	37.4	2024-06-30 19:45:01	22	43	1003.9	1391.48	3.208	0.29	2563.9	8754.6	1288.65	3.217	0	1461.1	5002.7	0.571	0.57
Run3	4	37.4	2024-06-30 19:45:40	22	43	1003.8	1391.51	3.088	0.29	2602	8552.6	1288.6	3.308	0	1519.5	5350.6	0.626	0.584
Run3	5	37.4	2024-06-30 19:45:59	22	43	1003.8	1391.55	3.184	0.29	2534.3	8589.8	1288.67	3.354	0	1525.6	5446.3	0.634	0.602
Run3	6	37.4	2024-06-30 19:46:19	22	43	1003.8	1391.51	3.194	0.29	2523.3	8577.8	1288.52	3.353	0	1442.4	5148.8	0.6	0.572
Run3	7	37.4	2024-06-30 19:46:38	22	43	1003.8	1391.5	3.083	0.29	2597.2	8524.4	1288.54	3.329	0	1513.6	5364.1	0.629	0.583
Run3	8	37.4	2024-06-30 19:46:58	22	43	1003.9	1391.47	3.205	0.29	2446.7	8347.8	1288.55	3.409	0	1497	5432	0.651	0.612
Run3	9	37.4	2024-06-30 19:47:17	22	43	1003.9	1391.51	3.108	0.29	2589.8	8567.7	1288.6	3.179	0	1541.2	5215.4	0.609	0.595
Run3	10	37.4	2024-06-30 19:47:38	22	44	1003.9	1391.53	3.095	0.29	2566.8	8455.5	1288.53	3.345	0	1502.5	5349.3	0.633	0.585
Run3	11	37.4	2024-06-30 19:47:58	22	44	1004	1391.5	3.09	0.29	2568	8447.7	1288.63	3.238	0	1519.5	5238	0.62	0.592
Run3	12	37.4	2024-06-30 19:48:17	22	44	1003.9	1391.52	3.076	0.29	2568.6	8410.3	1288.54	3.317	0	1493.7	5273.8	0.627	0.582
Run3	13	37.4	2024-06-30 19:48:36	22	44	1003.9	1391.54	3.108	0.29	2562.7	8478.5	1288.63	3.272	0	1532.5	5338.2	0.63	0.598
Run3	14	37.4	2024-06-30 19:48:55	22	44	1003.9	1391.54	3.142	0.29	2485.1	8311.1	1288.58	3.329	0	1491.1	5283.3	0.636	0.6
Run3	15	37.4	2024-06-30 19:49:14	22	44	1003.9	1391.47	3.201	0.29	2473.8	8428.8	1288.57	3.314	0	1499.5	5290.3	0.628	0.606
Run3	16	37.4	2024-06-30 19:49:34	22	44	1003.8	1391.52	3.151	0.29	2547.2	8542.2	1288.55	3.36	0	1473.4	5269.5	0.617	0.578
Run3	17	37.4	2024-06-30 19:49:54	22	44	1003.7	1391.48	3.069	0.29	2584	8441.7	1288.63	3.229	0	1514.2	5204.2	0.616	0.586
Run3	18	37.4	2024-06-30 19:50:13	22	45	1003.7	1391.51	3.046	0.29	2547.2	8259.1	1288.6	3.273	0	1493.1	5202.4	0.63	0.586
Run3	19	37.4	2024-06-30 19:50:33	22	45	1003.7	1391.52	3.205	0.29	2540.1	8665.3	1288.55	3.226	0	1538.6	5283.9	0.61	0.606
Run3	20	37.4	2024-06-30 19:50:52	22	45	1003.8	1391.5	3.164	0.29	2501.2	8424.1	1288.59	3.317	0	1496.8	5285.8	0.627	0.598
Run3	21	37.4	2024-06-30 19:51:11	22	45	1003.9	1391.55	3.074	0.29	2547	8334.7	1288.6	3.223	0	1524.1	5228.8	0.627	0.598
Run3	22	37.4	2024-06-30 19:51:31	22	45	1003.8	1391.49	3.117	0.29	2559.5	8491.9	1288.57	3.219	0	1513.6	5186	0.611	0.591
Run3	23	37.4	2024-06-30 19:51:50	22	45	1003.8	1391.46	3.061	0.29	2486.5	8100.9	1288.55	3.164	0	1512.2	5093	0.629	0.608
Run3	24	37.4	2024-06-30 19:52:09	22	45	1003.8	1391.46	3.051	0.29	2505.2	8135.7	1288.53	3.302	0	1468.9	5162.8	0.635	0.586
Run3	25	37.4	2024-06-30 19:52:28	22	45	1003.7	1391.48	3.044	0.29	2547.1	8254.2	1288.54	3.299	0	1499.1	5264.8	0.638	0.589
Run3	26	37.4	2024-06-30 19:52:48	22	45	1003.7	1391.52	3.097	0.29	2523	8316.7	1288.56	3.142	0	1590.1	5318.9	0.64	0.63
Run3	27	37.4	2024-06-30 19:53:07	22	45	1003.8	1391.51	2.983	0.29	2527.1	8023.2	1288.62	3.29	0	1474.8	5165.1	0.644	0.584
Run3	28	37.4	2024-06-30 19:53:26	22	45	1003.8	1391.53	3.091	0.29	2490.4	8194.4	1288.59	3.198	0	1494.8	5088.9	0.621	0.6
Run3	29	37.4	2024-06-30 19:53:46	22	45	1003.8	1391.52	3.053	0.29	2507.5	8149.8	1288.58	3.286	0	1470.7	5143.9	0.631	0.587
Run3	30	37.4	2024-06-30 19:54:05	22	45	1003.9	1391.47	3.16	0.29	2446.4	8228	1288.54	3.412	0	1391.2	5052.7	0.614	0.569
Run3	31	37.4	2024-06-30 19:54:25	22	45	1003.9	1391.46	3.098	0.29	2524.2	8324.3	1288.52	3.244	0	1500.6	5181.5	0.622	0.594
Run3	32	37.4	2024-06-30 19:54:44	22	45	1003.9	1391.5	2.991	0.29	2564.5	8164.3	1288.56	3.282	0	1500.2	5241.7	0.642	0.585
Run3	33	37.4	2024-06-30 19:55:04	22.1	45	1003.9	1391.49	3.023	0.29	2490.1	8012.1	1288.54	3.221	0	1458.1	4999	0.624	0.586
Run3	34	37.4	2024-06-30 19:55:23	22.1	44	1003.9	1391.51	3.18	0.29	2427.8	8217.2	1288.55	3.27	0	1483.4	5164.2	0.628	0.611
Run3	35	37.4	2024-06-30 19:55:53	22.1	44	1003.8	1391.54	3.071	0.29	2489.9	8139.5	1288.53	3.138	0	1495.1	4994.4	0.614	0.6
Run3	36	37.4	2024-06-30 19:56:16	22.1	44	1003.8	1391.47	3.082	0.29	2450.1	8037.6	1288.54	3.385	0	1429.6	5150.9	0.641	0.583
Run3	37	37.4	2024-06-30 19:56:35	22.1	44	1003.9	1391.48	3.081	0.29	2511.4	8235.7	1288.52	3.183	0	1500	5082.8	0.617	0.597
Run3	38	37.4	2024-06-30 19:56:59	22.1	44	1003.9	1391.49	3.173	0.29	2427.4	8199.5	1288.57	3.303	0	1430.3	5028.4	0.613	0.589
Run3	39	37.4	2024-06-30 19:57:19	22.1	44	1003.9	1391.52	3.079	0.29	2501.8	8200.9	1288.54	3.272	0	1462	5092.6	0.621	0.584
Run3	40	37.4	2024-06-30 19:57:38	22.1	44	1003.9	1391.48	3.01	0.29	2562.7	8209.7	1288.53	3.231	0	1443.7	4965.1	0.605	0.563
Run3	41	37.4	2024-06-30 19:57:58	22.1	44	1003.8	1391.53	3.038	0.29	2495.1	8069.2	1288.59	3.226	0	1424.6	4892.4	0.606	0.571
Run3	42	37.4	2024-06-30 19:58:17	22.1	44	1003.8	1391.51	3.102	0.29	2443	8066.2	1288.47	3.428	0	1391	5076.4	0.629	0.569
Run3	43	37.4	2024-06-30 19:58:37	22.1	44	1003.8	1391.53	3.069	0.29	2473.9	8080.6	1288.56	3.302	0	1448.7	5092	0.63	0.586
Run3	44	37.4	2024-06-30 19:58:56	22.1	44	1003.8	1391.49	3.077	0.29	2484	8135.8	1288.59	3.339	0	1409.3	5008.5	0.616	0.567
Run3	45	37.4	2024-06-30 19:59:15	22.1	44	1003.8	1391.52	3.063	0.29	2524.8	8232.7	1288.57	3.273	0	1489.8	5191.2	0.631	0.59
Run3	46	37.4	2024-06-30 19:59:34	22.1	44	1003.8	1391.52	3.162	0.29	2483	8358.1	1288.55	3.341	0	1457.5	5183.4	0.62	0.587
Run3	47	37.4	2024-06-30 19:59:54	22.1	44	1003.8	1391.52	3.014	0.29	2541.3	8152.6	1288.6	3.322	0	1480.7	5235.7	0.642	0.583
Run3	48	37.4	2024-06-30 20:00:14	22.1	44	1003.8	1391.47	3.156	0.29	2444.8	8212.7	1288.54	3.248	0	1473.2	5094.2	0.62	0.603
Run3	49	37.4	2024-06-30 20:00:33	22.1	44	1003.8	1391.46	3.068	0.29	2423.9	7915.6	1288.59	3.18	0	1446.6	4896.8	0.619	0.597
Run3	50	37.4	2024-06-30 20:00:53	22.1	44	1003.8	1391.48	3.014	0.29	2557.1	8205.1	1288.53	3.254	0	1479.3	5123	0.624	0.579
Run3	51	37.4	2024-06-30 20:01:12	22.1	44	1003.7	1391.49	3.014	0.29	2491.7	7993.8	1288.56	3.325	0	1488.6	5268.4	0.659	0.597
Run3	52	37.4	2024-06-30 20:01:32	22.1	44	1003.8	1391.48	3.108	0.29	2389.9	7907.5	1288.6	3.235	0	1433.9	4938	0.624	0.6
Run3	53	37.4	2024-06-30 20:01:51	22.1	44	1003.8	1391.45	3.099	0.29	2474.6	8161.9	1288.49	3.359	0	1439.8	5148.7	0.631	0.582
Run3	54	37.4	2024-06-30 20:02:10	22.1	44	1003.8	1391.49	3.02	0.29	2483.7	7985.4	1288.54	3.346	0	1426.6	5080.6	0.636	0.574
Run3	55	37.4	2024-06-30 20:02:29	22.1	44	1003.8	1391.52	3.07	0.29	2400.2	7843.3	1288.52	3.355	0	1395.4	4983.7	0.635	0.581
Run3	56	37.4	2024-06-30 20:02:49	22.1	44	1003.8	1391.48	2.974	0.29	2487.9	7875.3	1288.52	3.31	0	1431.2	5042.1	0.64	0.575
Run3	57	37.4	2024-06-30 20:03:08	22.1	44	1003.7	1391.5	3.122	0.29	2448.8	8137.1	1288.59	3.118	0	1481.8	4918.5	0.604	0.605
Run3	58	37.4	2024-06-30 20:03:27	22.1	44	1003.7	1391.49	3.053	0.29	2497.7	8117.5	1288.53	3.175	0	1546.1	5225.8	0.644	0.619
Run3	59	37.4	2024-06-30 20:03:47	22.1	44	1003.7	1391.49	3.005	0.29	2508.2	8021.9	1288.55	3.212	0	1440	4924.3	0.614	0.574
Run3	60	37.4	2024-06-30 20:04:06	22.1	44	1003.7	1391.49	3.153	0.29	2417.6	8113.5	1288.59	3.198	0	1455.2	4953.8	0.611	0.602
Run3	61	37.4	2024-06-30 20:04:25	22.1	44	1003.8	1391.52	3.077	0.29	2473.5	8100.4	1288.54	3.294	0	1412.8	4953.2	0.611	0.571
Run3	62	37.4	2024-06-30 20:04:45	22.1	44	1003.8	1391.5	3.003	0.29	2455	7847.2	1288.53	3.259	0	1454.4	5046.1	0.643	0.592
Run3	63	37.4	2024-06-30 20:05:04	22.1	44	1003.8	1391.5	3.042	0.29	2433.1	7879	1288.52	3.171	0	1476.8	4985.2	0.633	0.607
Run3	64	37.4	2024-06-30 20:05:23	22.1	44	1003.8	1391.52	3.117	0.29	2402.6	7972.5	1288.6	3.405	0	1390.4	5039.8	0.632	0.579
Run3	65	37.4	2024-06-30 20:05:42	22.1	44	1003.8	1391.47	3.021	0.29	2500.5	8040.9	1288.55	3.301	0	1489	5232.7	0.651	0.595
Run3	66	37.4	2024-06-30 20:06:01	22.1	44	1003.7	1391.47	3.149	0.29	2448.6	8208.4	1288.57	3.201	0	1468.3	5002.8	0.609	0.6
Run3	67	37.4	2024-06-30 20:06:21	22.1	44	1003.7	1391.51	3.029	0.29	2473.1	7974.4	1288.51	3.437	0	1380	5048.8	0.633	0.558
Run3	68	37.4	2024-06-30 20:06:40	22.1	44	1003.7	1391.46	3.049	0.29	2497.5	8106.2	1288.52	3.193	0	1519.7	5165.2	0.637	0.608
Run3	69	37.4	2024-06-30 20:07:03	22.1	44	1003.7	1391.46	3.126	0.29	2443.3	8130.2	1288.56	3.341	0	1382.9	4918.2	0.605	0.566
Run3	70	37.4	2024-06-30 20:07:22	22.1	44	1003.7	1391.45	3.002	0.29	2406.1	7688.2	1288.52	3.235	0	1426.1	4911.2	0.639	0.593
Run3	71	37.4	2024-06-30 20:07:41	22.1	44	1003.6	1391.53	3.067	0.29	2460.3	8031.4	1288.51	3.327	0	1393.9	4936.3	0.615	0.567
Run3	72	37.4	2024-06-30 20:08:03	22.1	44	1003.7	1391.47	3.1	0.29	2435.7	8037.7	1288.53	3.336	0	1425.7	5062.3	0.63	0.585
Run3	73	37.4	2024-06-30 20:08:23	22.2	44	1003.7	1391.46	3.062	0.29	2448.3	7979.6	1288.5	3.24	0	1460	5034.8	0.631	0.596
Run3	74	37.4	2024-06-30 20:08:42	22.2	44	1003.7	1391.47	3.192	0.29	2296.8	7803.8	1288.55	3.437	0	1346.6	4926.5	0.631	0.586
Run3	75	37.4	2024-06-30 20:09:01	22.2	44	1003.7	1391.45	3.121	0.29	2418.3	8035.2	1288.51	3.217	0	1429.6	4895.8	0.609	0.591
Run3	76	37.4	2024-06-30 20:09:21	22.2	44	1003.7	1391.47	3.142	0.29	2365.1	7909.9	1288.5	3.3	0	1442.6	5067.6	0.641	0.61
Run3	77	37.4	2024-06-30 20:09:40	22.2	44	1003.7	1391.48	3.098	0.29	2377.2	7838.2	1288.55	3.184	0	1431.6	4852.2	0.619	0.602
Run3	78	37.4	2024-06-30 20:10:00	22.2	44	1003.6	1391.5	3.131	0.29	2375.6	7918.3	1288.55	3.201	0	1471.5	5013.9	0.633	0.619
Run3	79	37.4	2024-06-30 20:10:19	22.2	44	1003.6	1391.5	3.023	0.29	2446.8	7873.7	1288.51	3.324	0	1401.4	4958.5	0.63	0.573
Run3	80	37.4	2024-06-30 20:10:39	22.2	44	1003.6	1391.53	3.046	0.29	2422.7	7854.4	1288.49	3.248	0	1461.9	5054.4	0.644	0.603
Run3	81	37.4	2024-06-30 20:10:58	22.2	44	1003.6	1391.43	3.112	0.29	2331.7	7723.2	1288.54	3.184	0	1443.7	4893.7	0.634	0.619
Run3	82	37.4	2024-06-30 20:11:19	22.2	44	1003.6	1391.51	3.136	0.29	2408.9	8040.6	1288.52	3.39	0	1451.8	5238.4	0.651	0.603
Run3	83	37.4	2024-06-30 20:11:39	22.2	44	1003.7	1391.47	3.06	0.29	2407.1	7841.3	1288.54	3.238	0	1421.2	4899.1	0.625	0.59
Run3	84	37.4	2024-06-30 20:11:58	22.2	44	1003.7	1391.47	3.053	0.29	2417.7	7857	1288.51	3.176	0	1450.9	4905.5	0.624	0.6
Run3	85	37.4	2024-06-30 20:12:17	22.2	44	1003.7	1391.46	3.029	0.29	2437.1	7858.1	1288.58	3.38	0	1357.7	4885.1	0.622	0.557
Run3	86	37.4	2024-06-30 20:12:36	22.2	44	1003.7	1391.47	3.07	0.29	2330.9	7617.9	1288.59	3.179	0	1435.7	4858.4	0.638	0.616
Run3	87	37.4	2024-06-30 20:12:56	22.2	44	1003.7	1391.48	3.03	0.29	2442.2	7877.5	1288.57	3.206	0	1428.8	4875.7	0.619	0.585
Run3	88	37.4	2024-06-30 20:13:15	22.2	44	1003.7	1391.45	3.044	0.29	2406.7	7798.2	1288.5	3.159	0	1469.3	4941.1	0.634	0.611
Run3	89	37.4	2024-06-30 20:13:35	22.2	44	1003.7	1391.44	3.137	0.29	2335.5	7797.8	1288.49	3.276	0	1401.9	4888.6	0.627	0.6
Run3	90	37.4	2024-06-30 20:13:54	22.2	44	1003.7	1391.47	3.121	0.29	2336.3	7762.7	1288.57	3.176	0	1436.7	4857.3	0.626	0.615
Run3	91	37.4	2024-06-30 20:14:14	22.2	44	1003.6	1391.46	3.061	0.29	2336.8	7613.7	1288.54	3.283	0	1373.5	4799.8	0.63	0.588
Run3	92	37.4	2024-06-30 20:14:33	22.2	44	1003.6	1391.45	3.006	0.29	2386.6	7637.5	1288.55	3.276	0	1351.1	4711.9	0.617	0.566
Run3	93	37.4	2024-06-30 20:14:52	22.2	44	1003.7	1391.5	3.077	0.29	2350.2	7698.4	1288.56	3.251	0	1400.7	4846.4	0.63	0.596
Run3	94	37.4	2024-06-30 20:15:12	22.2	44	1003.7	1391.45	3.109	0.29	2322.5	7687.1	1288.53	3.166	0	1435.9	4838.4	0.629	0.618
Run3	95	37.4	2024-06-30 20:15:31	22.2	44	1003.7	1391.5	3.015	0.29	2332.6	7485.7	1288.49	3.315	0	1426.2	5032.5	0.672	0.611
Run3	96	37.4	2024-06-30 20:15:51	22.2	44	1003.7	1391.48	2.955	0.29	2392	7523.7	1288.55	3.116	0	1438.8	4772.9	0.634	0.602
Run3	97	37.4	2024-06-30 20:16:33	22.2	44	1003.7	1391.47	3.185	0.29	2308	7824.5	1288.55	3.299	0	1396.1	4902.8	0.627	0.605
Run3	98	37.4	2024-06-30 20:16:53	22.2	44	1003.6	1391.47	3.019	0.29	2483.6	7981.7	1288.52	3.326	0	1383	4895.9	0.613	0.557
Run3	99	37.4	2024-06-30 20:17:12	22.2	44	1003.6	1391.45	3.118	0.29	2348.1	7792.7	1288.53	3.349	0	1392.3	4962.6	0.637	0.593
Run3	100	37.4	2024-06-30 20:17:32	22.2	44	1003.6	1391.49	3.096	0.29	2385.7	7861.2	1288.51	3.215	0	1456	4982.1	0.634	0.61
Run3	101	37.4	2024-06-30 20:17:51	22.2	44	1003.6	1391.49	3.079	0.29	2412	7904.8	1288.51	3.183	0	1448.7	4908.3	0.621	0.601
Run3	102	37.4	2024-06-30 20:18:11	22.2	44	1003.6	1391.5	3.096	0.29	2484.9	8190.4	1288.52	3.271	0	1376.1	4792.2	0.585	0.554
Run3	103	37.4	2024-06-30 20:18:30	22.2	44	1003.6	1391.46	3.073	0.29	2456.9	8035.5	1288.55	3.28	0	1479.5	5165.2	0.643	0.602
Run3	104	37.4	2024-06-30 20:18:49	22.1	44	1003.6	1391.51	3.106	0.29	2448.3	8093.7	1288.52	3.153	0	1409.9	4731.6	0.585	0.576
Run3	105	37.4	2024-06-30 20:19:09	22.1	44	1003.6	1391.48	3.11	0.29	2396.9	7935.1	1288.52	3.414	0	1415.6	5144.7	0.648	0.591
Run3	106	37.4	2024-06-30 20:19:28	22.1	44	1003.7	1391.47	3.02	0.29	2425	7796.1	1288.55	3.269	0	1357.6	4724.5	0.606	0.56
Run3	107	37.4	2024-06-30 20:19:48	22.1	44	1003.7	1391.43	3.165	0.29	2376.1	8005.3	1288.53	3.258	0	1439.6	4992.2	0.624	0.606
Run3	108	37.4	2024-06-30 20:20:07	22.2	44	1003.7	1391.46	3.1	0.29	2464.2	8132.6	1288.48	3.32	0	1389.1	4909.6	0.604	0.564
Run3	109	37.4	2024-06-30 20:20:27	22.2	44	1003.7	1391.46	3.095	0.29	2398.7	7903.9	1288.55	3.207	0	1442.8	4924.9	0.623	0.601
Run3	110	37.4	2024-06-30 20:20:46	22.1	44	1003.7	1391.47	3	0.29	2531.6	8083.8	1288.52	3.136	0	1469.9	4906.7	0.607	0.581
Run3	111	37.4	2024-06-30 20:21:05	22.1	44	1003.6	1391.48	3.076	0.29	2462	8061.5	1288.5	3.282	0	1396.2	4877.9	0.605	0.567
Run3	112	37.4	2024-06-30 20:21:25	22.1	44	1003.6	1391.47	3.022	0.29	2481.8	7983.9	1288.59	3.169	0	1463.5	4937.7	0.618	0.59
Run3	113	37.4	2024-06-30 20:21:45	22.1	44	1003.6	1391.45	3.062	0.29	2532.3	8254.1	1288.48	3.387	0	1369.5	4937.8	0.598	0.541
Run3	114	37.4	2024-06-30 20:22:04	22.1	44	1003.6	1391.49	3.084	0.29	2426.1	7965.3	1288.53	3.362	0	1357.1	4856.4	0.61	0.559
Run3	115	37.4	2024-06-30 20:22:23	22.1	44	1003.7	1391.49	3.077	0.29	2426.4	7947	1288.55	3.208	0	1448.7	4947.1	0.623	0.597
Run3	116	37.4	2024-06-30 20:22:43	22.1	44	1003.8	1391.48	3.086	0.29	2375.3	7803.5	1288.51	3.208	0	1396.8	4769.4	0.611	0.588
Run3	117	37.4	2024-06-30 20:23:02	22.1	44	1003.7	1391.44	3.134	0.29	2413	8049.2	1288.53	3.253	0	1405	4865.4	0.604	0.582
Run3	118	37.4	2024-06-30 20:23:21	22.1	44	1003.7	1391.46	3.102	0.29	2388.9	7888	1288.6	3.185	0	1461.3	4953.7	0.628	0.612
Run3	119	37.4	2024-06-30 20:23:41	22.1	44	1003.8	1391.48	3.144	0.29	2375.8	7950.7	1288.54	3.143	0	1451.9	4856.8	0.611	0.611
Run3	120	37.4	2024-06-30 20:24:00	22.1	44	1003.7	1391.45	3.088	0.29	2428.2	7980.6	1288.52	3.186	0	1477.9	5012.6	0.628	0.609
Run3	121	37.4	2024-06-30 20:24:20	22.1	44	1003.7	1391.49	3.095	0.29	2479.5	8169	1288.57	3.272	0	1476.8	5143.6	0.63	0.596
Run3	122	37.4	2024-06-30 20:24:39	22.1	44	1003.7	1391.46	3.033	0.29	2493.6	8050.2	1288.47	3.341	0	1400.9	4982.8	0.619	0.562
Run3	123	37.4	2024-06-30 20:24:59	22.1	44	1003.6	1391.45	3.095	0.29	2410.9	7943.8	1288.5	3.381	0	1428.4	5140.2	0.647	0.592
Run3	124	37.4	2024-06-30 20:25:18	22.1	43	1003.6	1391.46	3.09	0.29	2443.1	8036.4	1288.53	3.277	0	1416.6	4941.6	0.615	0.58
Run3	125	37.4	2024-06-30 20:25:38	22.1	43	1003.6	1391.48	3.065	0.29	2523.2	8232.7	1288.49	3.19	0	1500.5	5094.5	0.619	0.595
Run3	126	37.4	2024-06-30 20:25:57	22.1	43	1003.7	1391.48	3.125	0.29	2509.5	8347.7	1288.54	3.284	0	1482.9	5183.2	0.621	0.591
Run3	127	37.4	2024-06-30 20:26:17	22.1	43	1003.7	1391.46	3.108	0.29	2460.7	8140.4	1288.52	3.362	0	1507.7	5396.1	0.663	0.613
Run3	128	37.4	2024-06-30 20:26:36	22	43	1003.7	1391.49	3.121	0.29	2471.9	8211.1	1288.51	3.225	0	1505.4	5168.5	0.629	0.609
Run3	129	37.4	2024-06-30 20:26:55	22	43	1003.7	1391.53	3.119	0.29	2521.5	8372.5	1288.53	3.254	0	1463.4	5068.8	0.605	0.58
Run3	130	37.4	2024-06-30 20:27:15	22	43	1003.8	1391.52	3.063	0.29	2524.2	8230.3	1288.56	3.308	0	1484.3	5226.2	0.635	0.588
Run3	131	37.4	2024-06-30 20:27:34	22	43	1003.7	1391.47	3.114	0.29	2506.8	8309.7	1288.54	3.331	0	1512.2	5362.5	0.645	0.603
Run3	132	37.4	2024-06-30 20:27:54	22	43	1003.8	1391.46	3.079	0.29	2544.8	8339.3	1288.61	3.211	0	1455.6	4975.1	0.597	0.572
Run3	133	37.4	2024-06-30 20:28:13	22	43	1003.8	1391.52	2.97	0.29	2652.5	8386.2	1288.48	3.339	0	1483.3	5272.6	0.629	0.559
Run3	134	37.4	2024-06-30 20:28:32	22	44	1003.9	1391.5	3.148	0.29	2495.2	8361.2	1288.49	3.286	0	1456.3	5093.4	0.609	0.584
Run3	135	37.4	2024-06-30 20:28:52	22	44	1003.8	1391.47	2.988	0.29	2611.4	8305.4	1288.49	3.201	0	1546.3	5268.2	0.634	0.592
Run3	136	37.4	2024-06-30 20:29:12	22	44	1003.8	1391.48	3.05	0.29	2503.4	8127.3	1288.52	3.197	0	1506.6	5127.9	0.631	0.602
Run3	137	37.4	2024-06-30 20:29:31	22	44	1003.8	1391.48	3.041	0.29	2556.2	8274.8	1288.55	3.227	0	1488.9	5114.5	0.618	0.582
Run3	138	37.4	2024-06-30 20:29:51	22	44	1003.8	1391.51	3.035	0.29	2579.4	8332.1	1288.54	3.315	0	1484.6	5238.7	0.629	0.576
Run3	139	37.4	2024-06-30 20:30:10	22	44	1003.8	1391.46	3.022	0.29	2598.8	8361.1	1288.56	3.269	0	1518.7	5285.1	0.632	0.584
Run3	140	37.4	2024-06-30 20:30:30	22	44	1003.8	1391.48	3.068	0.29	2547.9	8320.3	1288.59	3.291	0	1470.2	5150.9	0.619	0.577
Run3	141	37.4	2024-06-30 20:30:49	22	45	1003.8	1391.46	3.016	0.29	2540.6	8156.6	1288.56	3.305	0	1486.6	5230.3	0.641	0.585
Run3	142	37.4	2024-06-30 20:31:08	22	45	1003.8	1391.46	3.107	0.29	2461	8140	1288.53	3.405	0	1434.9	5201.3	0.639	0.583
Run3	143	37.4	2024-06-30 20:31:28	22	45	1003.8	1391.44	3.034	0.29	2589.4	8362.1	1288.51	3.221	0	1405	4816.9	0.576	0.543
Run3	144	37.4	2024-06-30 20:31:47	22	45	1003.8	1391.49	3.135	0.29	2524.1	8423.8	1288.51	3.257	0	1479.8	5131	0.609	0.586
Run3	145	37.4	2024-06-30 20:32:07	22	45	1003.8	1391.48	3.02	0.29	2601.1	8361.1	1288.51	3.22	0	1486.1	5093.8	0.609	0.571
Run3	146	37.4	2024-06-30 20:32:26	22	45	1003.8	1391.48	2.97	0.29	2604.1	8231.7	1288.54	3.124	0	1512.8	5030	0.611	0.581
Run3	147	37.4	2024-06-30 20:32:45	22	45	1003.8	1391.45	3.152	0.29	2498	8380.6	1288.51	3.342	0	1461.9	5200.5	0.621	0.585
Run3	148	37.4	2024-06-30 20:33:05	22	45	1003.8	1391.44	2.998	0.29	2557.2	8159.5	1288.54	3.233	0	1464.6	5039.8	0.618	0.573
Run3	149	37.4	2024-06-30 20:33:24	22	45	1003.8	1391.43	3.071	0.29	2515.1	8221.6	1288.5	3.184	0	1524.9	5169	0.629	0.606
Run3	150	37.4	2024-06-30 20:33:44	22.1	45	1003.8	1391.44	3.111	0.29	2416.4	8002.4	1288.46	3.378	0	1514.6	5446.9	0.681	0.627
[truncated: 250 more rows]

## Sheet: Table S4
Table S4 Spectral parameters for the experimentally obtained peaks at ~1288 cm-1 and 1390 cm-1 of CO2. xw and xs were treated as free parameters.
[truncated: 694 more rows]

[truncated: 1 more sheets: Table S5]
